# Supplementary material for: Updated list of the insect parasitoids (Insecta, Hymenoptera) associated with Lobesia botrana (Denis & Schiffermüller, 1775) (Lepidoptera, Tortricidae) in Italy. 2. Hymenoptera, Ichneumonidae, Anomaloninae and Campopleginae
Source: Zookeys. 2018 Jul 6;(772):47–95. doi: 10.3897/zookeys.772.25288 (PMC6045682; doi:10.3897/zookeys.772.25288)
Supplement: XML Treatment for Agrypon flaveolatum [file zookeys.772.25288-treatment1.xml]

<!DOCTYPE tp:taxon-treatment
  PUBLIC "-//TaxonX//DTD Taxonomic Treatment Publishing DTD v0 20100105//EN" "tax-treatment-NSO.dtd">
<tp:taxon-treatment xmlns:tp="http://www.plazi.org/taxpub"><tp:treatment-meta><kwd-group><label>Taxon classification</label><kwd><named-content xmlns:xlink="http://www.w3.org/1999/xlink" content-type="kingdom">Animalia</named-content></kwd><kwd><named-content xmlns:xlink="http://www.w3.org/1999/xlink" content-type="order">Hymenoptera</named-content></kwd><kwd><named-content xmlns:xlink="http://www.w3.org/1999/xlink" content-type="family">Ichneumonidae</named-content></kwd></kwd-group><mixed-citation publication-type="journal"><person-group><name><surname>Scaramozzino</surname><given-names>Pier Luigi</given-names></name><name><surname>Giovanni</surname><given-names>Filippo Di</given-names></name><name><surname>Loni</surname><given-names>Augusto</given-names></name><name><surname>Ricciardi</surname><given-names>Renato</given-names></name><name><surname>Lucchi</surname><given-names>Andrea</given-names></name></person-group><article-title>Updated list of the insect parasitoids (<tp:taxon-name><tp:taxon-name-part taxon-name-part-type="class">Insecta</tp:taxon-name-part></tp:taxon-name>, <tp:taxon-name><tp:taxon-name-part taxon-name-part-type="order">Hymenoptera</tp:taxon-name-part></tp:taxon-name>) associated with <italic><tp:taxon-name><tp:taxon-name-part taxon-name-part-type="genus" reg="Lobesia">Lobesia</tp:taxon-name-part> <tp:taxon-name-part taxon-name-part-type="species" reg="botrana">botrana</tp:taxon-name-part></tp:taxon-name></italic> (Denis &amp; Schiffermüller, 1775) (<tp:taxon-name><tp:taxon-name-part taxon-name-part-type="order">Lepidoptera</tp:taxon-name-part></tp:taxon-name>, <tp:taxon-name><tp:taxon-name-part taxon-name-part-type="family">Tortricidae</tp:taxon-name-part></tp:taxon-name>) in Italy. 2. <tp:taxon-name><tp:taxon-name-part taxon-name-part-type="order">Hymenoptera</tp:taxon-name-part></tp:taxon-name>, <tp:taxon-name><tp:taxon-name-part taxon-name-part-type="family">Ichneumonidae</tp:taxon-name-part></tp:taxon-name>, <tp:taxon-name><tp:taxon-name-part taxon-name-part-type="subfamily">Anomaloninae</tp:taxon-name-part></tp:taxon-name> and <tp:taxon-name><tp:taxon-name-part taxon-name-part-type="subfamily">Campopleginae</tp:taxon-name-part></tp:taxon-name></article-title><source>Zookeys</source><day>6</day><month>7</month><year>2018</year><volume>2018</volume><issue>772</issue><fpage>47</fpage><lpage>95</lpage><pub-id pub-id-type="doi">10.3897/zookeys.772.25288</pub-id></mixed-citation></tp:treatment-meta><tp:nomenclature><tp:taxon-name>
              <tp:taxon-name-part taxon-name-part-type="genus" reg="Agrypon">Agrypon</tp:taxon-name-part>
              <tp:taxon-name-part taxon-name-part-type="species" reg="flaveolatum">flaveolatum</tp:taxon-name-part>
            </tp:taxon-name><tp:taxon-authority>(Gravenhorst, 1807)</tp:taxon-authority><tp:nomenclature-citation-list><tp:nomenclature-citation><tp:taxon-name>
                  <tp:taxon-name-part taxon-name-part-type="genus" reg="Agrypon">Agrypon</tp:taxon-name-part> <tp:taxon-name-part taxon-name-part-type="species" reg="flaveolatum">flaveolatum</tp:taxon-name-part></tp:taxon-name><comment>: <xref ref-type="bibr" rid="B117">Schwangart 1913</xref>: 6, 1918: 547.</comment></tp:nomenclature-citation><tp:nomenclature-citation><tp:taxon-name>
                  <tp:taxon-name-part taxon-name-part-type="genus" reg="Agrypon">Agrypon</tp:taxon-name-part> <tp:taxon-name-part taxon-name-part-type="species" reg="flaveolatum">flaveolatum</tp:taxon-name-part></tp:taxon-name><comment>: <xref ref-type="bibr" rid="B128">Stellwaag 1921</xref>: 85-86.</comment></tp:nomenclature-citation></tp:nomenclature-citation-list></tp:nomenclature><tp:treatment-sec sec-type="distribution" id="SECID0EUZBK"><title>Italian distribution of reared parasitoids.</title><p>Trentino-South Tyrol: <xref ref-type="bibr" rid="B117">Schwangart 1913</xref>, <xref ref-type="bibr" rid="B118">1918</xref>; <xref ref-type="bibr" rid="B128">Stellwaag 1921</xref>.</p></tp:treatment-sec><tp:treatment-sec sec-type="distribution" id="SECID0EG1BK"><title>Distribution.</title><p>Species of temperate-cold zones of the Palearctic region, widespread in Europe (excluding the Balkan Peninsula), Russia, Turkey, eastwards to Korea and Japan (<xref ref-type="bibr" rid="B150">Yu et al. 2012</xref>). From Europe it has been introduced in Canada from 1956 to 1958 and from 1979 to 1981 to control the winter moth <italic><tp:taxon-name><tp:taxon-name-part taxon-name-part-type="genus" reg="Opheroptera">Opheroptera</tp:taxon-name-part> <tp:taxon-name-part taxon-name-part-type="species" reg="brumata">brumata</tp:taxon-name-part></tp:taxon-name></italic> (Linnaeus, 1758) (<tp:taxon-name><tp:taxon-name-part taxon-name-part-type="order">Lepidoptera</tp:taxon-name-part></tp:taxon-name>, <tp:taxon-name><tp:taxon-name-part taxon-name-part-type="family">Geometridae</tp:taxon-name-part></tp:taxon-name>) and has been reported as being established there (<xref ref-type="bibr" rid="B18">Carlson 1979</xref>, <xref ref-type="bibr" rid="B11">Barron 1989</xref>).</p></tp:treatment-sec><tp:treatment-sec sec-type="host" id="SECID0EN2BK"><title>Host range.</title><p>
              <xref ref-type="bibr" rid="B150">Yu et al. (2012)</xref> list 58 species, mostly belonging to the Lepidopteran family <tp:taxon-name><tp:taxon-name-part taxon-name-part-type="family">Geometridae</tp:taxon-name-part></tp:taxon-name> (27 species). Further records include <tp:taxon-name><tp:taxon-name-part taxon-name-part-type="family">Tortricidae</tp:taxon-name-part></tp:taxon-name> (8 species), <tp:taxon-name><tp:taxon-name-part taxon-name-part-type="family">Yponomeutidae</tp:taxon-name-part></tp:taxon-name> (7), <tp:taxon-name><tp:taxon-name-part taxon-name-part-type="family">Noctuidae</tp:taxon-name-part></tp:taxon-name> (5), <tp:taxon-name><tp:taxon-name-part taxon-name-part-type="family">Lasiocampidae</tp:taxon-name-part></tp:taxon-name>, <tp:taxon-name><tp:taxon-name-part taxon-name-part-type="family">Nolidae</tp:taxon-name-part></tp:taxon-name> (2 species each), <tp:taxon-name><tp:taxon-name-part taxon-name-part-type="family">Pyralidae</tp:taxon-name-part></tp:taxon-name>, <tp:taxon-name><tp:taxon-name-part taxon-name-part-type="family">Thyatiridae</tp:taxon-name-part></tp:taxon-name>, <tp:taxon-name><tp:taxon-name-part taxon-name-part-type="family">Notodontidae</tp:taxon-name-part></tp:taxon-name>, <tp:taxon-name><tp:taxon-name-part taxon-name-part-type="family">Lycaenidae</tp:taxon-name-part></tp:taxon-name>, <tp:taxon-name><tp:taxon-name-part taxon-name-part-type="family">Erebidae</tp:taxon-name-part></tp:taxon-name> (<italic><tp:taxon-name><tp:taxon-name-part taxon-name-part-type="genus" reg="Lymantria">Lymantria</tp:taxon-name-part> <tp:taxon-name-part taxon-name-part-type="species" reg="dispar">dispar</tp:taxon-name-part></tp:taxon-name></italic> (Linnaeus, 1758)), and <tp:taxon-name><tp:taxon-name-part taxon-name-part-type="family">Diprionidae</tp:taxon-name-part></tp:taxon-name> (<tp:taxon-name><tp:taxon-name-part taxon-name-part-type="order">Hymenoptera</tp:taxon-name-part></tp:taxon-name> <tp:taxon-name><tp:taxon-name-part taxon-name-part-type="suborder">Symphyta</tp:taxon-name-part></tp:taxon-name>) (1 species each).</p></tp:treatment-sec><tp:treatment-sec sec-type="Ecological role" id="SECID0EI5BK"><title>Ecological role.</title><p>This larval-pupal koinobiont endoparasitoid emerged from overwintering pupae of <italic><tp:taxon-name><tp:taxon-name-part taxon-name-part-type="genus" reg="Lobesia">L.</tp:taxon-name-part> <tp:taxon-name-part taxon-name-part-type="species" reg="botrana">botrana</tp:taxon-name-part></tp:taxon-name></italic> and <italic><tp:taxon-name><tp:taxon-name-part taxon-name-part-type="genus" reg="Eupoecilia">Eupoecilia</tp:taxon-name-part> <tp:taxon-name-part taxon-name-part-type="species" reg="ambiguella">ambiguella</tp:taxon-name-part></tp:taxon-name></italic> (Hübner, 1796) (<xref ref-type="bibr" rid="B129">Stellwaag 1928</xref>, <xref ref-type="bibr" rid="B136">Thompson 1957</xref>) in Italy (South Tyrol), France and Germany and <italic><tp:taxon-name><tp:taxon-name-part taxon-name-part-type="genus" reg="Sparganothis">Sparganothis</tp:taxon-name-part> <tp:taxon-name-part taxon-name-part-type="species" reg="pilleriana">pilleriana</tp:taxon-name-part></tp:taxon-name></italic> (Denis &amp; Schiffermüller, 1775) (<tp:taxon-name><tp:taxon-name-part taxon-name-part-type="order">Lepidoptera</tp:taxon-name-part></tp:taxon-name> <tp:taxon-name><tp:taxon-name-part taxon-name-part-type="family">Tortricidae</tp:taxon-name-part></tp:taxon-name>) in France (<xref ref-type="bibr" rid="B129">Stellwaag 1928</xref>). These hosts are not included in the list of <xref ref-type="bibr" rid="B150">Yu et al. (2012)</xref>. Another species of the same genus, <italic><tp:taxon-name><tp:taxon-name-part taxon-name-part-type="genus" reg="Agrypon">Agrypon</tp:taxon-name-part> <tp:taxon-name-part taxon-name-part-type="species" reg="anxium">anxium</tp:taxon-name-part></tp:taxon-name></italic> (Wesmael, 1849), is reported on the first generation larvae of <abbrev xmlns:xlink="http://www.w3.org/1999/xlink" xlink:title="European grapevine moth" id="ABBRID0EUACK" xlink:type="simple">EGVM</abbrev> in Switzerland and France (<xref ref-type="bibr" rid="B93">Moreau et al. 2010</xref>), while <italic><tp:taxon-name><tp:taxon-name-part taxon-name-part-type="genus" reg="Agrypon">A.</tp:taxon-name-part> <tp:taxon-name-part taxon-name-part-type="species" reg="minutum">minutum</tp:taxon-name-part></tp:taxon-name></italic> (Bridgman and Fitch, 1894) has been obtained by <italic><tp:taxon-name><tp:taxon-name-part taxon-name-part-type="genus" reg="Eupoecilia">E.</tp:taxon-name-part> <tp:taxon-name-part taxon-name-part-type="species" reg="ambiguella">ambiguella</tp:taxon-name-part></tp:taxon-name></italic> in France and Switzerland and by <italic><tp:taxon-name><tp:taxon-name-part taxon-name-part-type="genus" reg="Sparganothis">S.</tp:taxon-name-part> <tp:taxon-name-part taxon-name-part-type="species" reg="pilleriana">pilleriana</tp:taxon-name-part></tp:taxon-name></italic> in Germany (<xref ref-type="bibr" rid="B146">Villemant et al. 2011</xref>).</p></tp:treatment-sec><tp:treatment-sec sec-type="Taxonomic notes" id="SECID0EBCCK"><title>Taxonomic notes.</title><p>After its introduction in Canada, <italic><tp:taxon-name><tp:taxon-name-part taxon-name-part-type="genus" reg="Agrypon">A.</tp:taxon-name-part> <tp:taxon-name-part taxon-name-part-type="species" reg="flaveolatum">flaveolatum</tp:taxon-name-part></tp:taxon-name></italic> was confused by some American authors (<xref ref-type="bibr" rid="B18">Carlson 1979</xref>, <xref ref-type="bibr" rid="B28">Dasch 1984</xref>) with similar Nearctic species belonging to the same genus (<xref ref-type="bibr" rid="B11">Barron 1989</xref>).</p></tp:treatment-sec><ref-list><ref id="B117"><mixed-citation xmlns:xlink="http://www.w3.org/1999/xlink" xlink:type="simple">
          <person-group><name name-style="western"><surname>Schwangart</surname><given-names>F</given-names></name></person-group> (<year>1913</year>) Die Bekämpfung der Rebschädlinge und die Biologie. Sonder-Abdruck aus den Mitteilungen des Deutschen Weinbau-Vereins: 1–16.</mixed-citation></ref><ref id="B128"><mixed-citation xmlns:xlink="http://www.w3.org/1999/xlink" xlink:type="simple">
          <person-group><name name-style="western"><surname>Stellwaag</surname><given-names>F</given-names></name></person-group> (<year>1921</year>) Die Schmarotzerwespen als Parasiten. Monographie der deutschen Gesellschaft für angewandte Entomologie 6 (Supplement 2 to Volume VII), 98 pp.</mixed-citation></ref><ref id="B118"><mixed-citation xmlns:xlink="http://www.w3.org/1999/xlink" xlink:type="simple">
          <person-group><name name-style="western"><surname>Schwangart</surname><given-names>F</given-names></name></person-group> (<year>1918</year>) Über Rebenschädlinge und nützlinge. V. Die Schlupfwespen des Traubenwicklers. Zuchtergebnisse. Centralballt für Bakteriologie, Parasitenkunde und Infektionskrankheiten, II Abt., 48(24/25): 543–558.</mixed-citation></ref><ref id="B150"><mixed-citation xmlns:xlink="http://www.w3.org/1999/xlink" xlink:type="simple">
          <person-group><name name-style="western"><surname>Yu</surname><given-names>DSK</given-names></name><name name-style="western"><surname>Achterberg</surname><given-names>C van</given-names></name><name name-style="western"><surname>Horstmann</surname><given-names>K</given-names></name></person-group> (<year>2012</year>) Taxapad 2012, <tp:taxon-name><tp:taxon-name-part taxon-name-part-type="superfamily">Ichneumonoidea</tp:taxon-name-part></tp:taxon-name> 2011. Database on flash-drive. Ottawa. Available from: Yu DSK (1997–2012) Home of <tp:taxon-name><tp:taxon-name-part taxon-name-part-type="superfamily">Ichneumonoidea</tp:taxon-name-part></tp:taxon-name>. <ext-link xlink:type="simple" ext-link-type="uri" xlink:href="http://www.taxapad.com">http://www.taxapad.com</ext-link> [accessed: January 13, 2018]</mixed-citation></ref><ref id="B18"><mixed-citation xmlns:xlink="http://www.w3.org/1999/xlink" xlink:type="simple">
          <person-group><name name-style="western"><surname>Carlson</surname><given-names>RW</given-names></name></person-group> (<year>1979</year>) <article-title>Family <tp:taxon-name><tp:taxon-name-part taxon-name-part-type="family">Ichneumonidae</tp:taxon-name-part></tp:taxon-name>. <tp:taxon-name><tp:taxon-name-part taxon-name-part-type="family">Stephanidae</tp:taxon-name-part></tp:taxon-name>.</article-title> In: <person-group><name name-style="western"><surname>Krombein</surname><given-names>KV</given-names></name><name name-style="western"><surname>Hurd</surname><given-names>Jr PD</given-names></name><name name-style="western"><surname>Smith</surname><given-names>DR</given-names></name><name name-style="western"><surname>Burks</surname><given-names>BD</given-names></name></person-group> (<role>eds</role>) <issue-title>Catalog of Hymenoptera in America north of Mexico.</issue-title> <source>Smithsonian Institution Press Washington</source>, <fpage>315</fpage>–<lpage>741</lpage>.</mixed-citation></ref><ref id="B11"><mixed-citation xmlns:xlink="http://www.w3.org/1999/xlink" xlink:type="simple">
          <person-group><name name-style="western"><surname>Barron</surname><given-names>JR</given-names></name></person-group> (<year>1989</year>) <article-title>Status of the parasite <italic><tp:taxon-name><tp:taxon-name-part taxon-name-part-type="genus">Agrypon</tp:taxon-name-part> <tp:taxon-name-part taxon-name-part-type="species">flaveolatum</tp:taxon-name-part></tp:taxon-name></italic> (Gravenhorst) (<tp:taxon-name><tp:taxon-name-part taxon-name-part-type="order">Hymenoptera</tp:taxon-name-part></tp:taxon-name>, <tp:taxon-name><tp:taxon-name-part taxon-name-part-type="family">Ichneumonidae</tp:taxon-name-part></tp:taxon-name>), introduced to control the winter moth in Nova Scotia and British Columbia.</article-title> <source>The Canadian Entomologist</source> <volume>121</volume>(<issue>1</issue>): <fpage>11</fpage>–<lpage>26</lpage>. <ext-link xlink:type="simple" ext-link-type="doi" xlink:href="10.4039/Ent12111-1">https://doi.org/10.4039/Ent12111-1</ext-link></mixed-citation></ref><ref id="B129"><mixed-citation xmlns:xlink="http://www.w3.org/1999/xlink" xlink:type="simple">
          <person-group><name name-style="western"><surname>Stellwaag</surname><given-names>F</given-names></name></person-group> (<year>1928</year>) <source>Die Weinbauinsekten der Kulturländer, Lehr- und Handbuch.</source> <publisher-name>Verlagsbuchhandlung Paul Parey</publisher-name>, <publisher-loc>Berlin</publisher-loc>, <size units="page">884 pp</size>.</mixed-citation></ref><ref id="B136"><mixed-citation xmlns:xlink="http://www.w3.org/1999/xlink" xlink:type="simple">
          <person-group><name name-style="western"><surname>Thompson</surname><given-names>WR</given-names></name></person-group> (<year>1957</year>) A catalogue of the parasites and predators of insect pests. Section 2. Host parasite catalogue, Part 4. Hosts of the <tp:taxon-name><tp:taxon-name-part taxon-name-part-type="order">Hymenoptera</tp:taxon-name-part></tp:taxon-name> (<tp:taxon-name><tp:taxon-name-part taxon-name-part-type="family">Ichneumonidae</tp:taxon-name-part></tp:taxon-name>). Commonwealth Agricultural Bureaux, Commonwealth Institute of Biological Control, Ottawa, 333–561.</mixed-citation></ref><ref id="B93"><mixed-citation xmlns:xlink="http://www.w3.org/1999/xlink" xlink:type="simple">
          <person-group><name name-style="western"><surname>Moreau</surname><given-names>J</given-names></name><name name-style="western"><surname>Villemant</surname><given-names>C</given-names></name><name name-style="western"><surname>Benrey</surname><given-names>B</given-names></name><name name-style="western"><surname>Thiéry</surname><given-names>D</given-names></name></person-group> (<year>2010</year>) <article-title>Species diversity of larval parasitoids of the European grapevine moth (<italic><tp:taxon-name><tp:taxon-name-part taxon-name-part-type="genus">Lobesia</tp:taxon-name-part> <tp:taxon-name-part taxon-name-part-type="species">botrana</tp:taxon-name-part></tp:taxon-name></italic>, <tp:taxon-name><tp:taxon-name-part taxon-name-part-type="order">Lepidoptera</tp:taxon-name-part></tp:taxon-name>: <tp:taxon-name><tp:taxon-name-part taxon-name-part-type="family">Tortricidae</tp:taxon-name-part></tp:taxon-name>): the influence of region and cultivar.</article-title> <source>Biological control</source> <volume>54</volume>(<issue>3</issue>): <fpage>300</fpage>–<lpage>306</lpage>. <ext-link xlink:type="simple" ext-link-type="doi" xlink:href="10.1016/j.biocontrol.2010.05.019">https://doi.org/10.1016/j.biocontrol.2010.05.019</ext-link></mixed-citation></ref><ref id="B146"><mixed-citation xmlns:xlink="http://www.w3.org/1999/xlink" xlink:type="simple">
          <person-group><name name-style="western"><surname>Villemant</surname><given-names>C</given-names></name><name name-style="western"><surname>Delvare</surname><given-names>G</given-names></name><name name-style="western"><surname>Martinez</surname><given-names>M</given-names></name><name name-style="western"><surname>Sentenac</surname><given-names>G</given-names></name><name name-style="western"><surname>Kuntzmann</surname><given-names>P</given-names></name></person-group> (<year>2011</year>) <article-title>Parasitoïdes de tordeuses.</article-title> In: <person-group><name name-style="western"><surname>Sentenac</surname><given-names>G</given-names></name></person-group> (<role>Ed.</role>) <issue-title>La faune auxiliaire des vignobles de France.</issue-title> <source>Editions France Agricole, Paris</source>, <fpage>119</fpage>–<lpage>140</lpage>.</mixed-citation></ref><ref id="B28"><mixed-citation xmlns:xlink="http://www.w3.org/1999/xlink" xlink:type="simple">
          <person-group><name name-style="western"><surname>Dasch</surname><given-names>CE</given-names></name></person-group> (<year>1984</year>) <article-title><tp:taxon-name><tp:taxon-name-part taxon-name-part-type="genus">Ichneumon</tp:taxon-name-part></tp:taxon-name>-flies of America north of Mexico: 9. Subfamilies <tp:taxon-name>Theriinae</tp:taxon-name> and <tp:taxon-name><tp:taxon-name-part taxon-name-part-type="subfamily">Anomaloninae</tp:taxon-name-part></tp:taxon-name>.</article-title> <source>Memoirs of the American Entomological Institute</source> <volume>36</volume>: <fpage>1</fpage>–<lpage>610</lpage>.</mixed-citation></ref></ref-list></tp:taxon-treatment>
