# Supplementary material for: Updated list of the insect parasitoids (Insecta, Hymenoptera) associated with Lobesia botrana (Denis & Schiffermüller, 1775) (Lepidoptera, Tortricidae) in Italy. 2. Hymenoptera, Ichneumonidae, Anomaloninae and Campopleginae
Source: Zookeys. 2018 Jul 6;(772):47–95. doi: 10.3897/zookeys.772.25288 (PMC6045682; doi:10.3897/zookeys.772.25288)
Supplement: XML Treatment for Parania geniculata [file zookeys.772.25288-treatment2.xml]

<!DOCTYPE tp:taxon-treatment
  PUBLIC "-//TaxonX//DTD Taxonomic Treatment Publishing DTD v0 20100105//EN" "tax-treatment-NSO.dtd">
<tp:taxon-treatment xmlns:tp="http://www.plazi.org/taxpub"><tp:treatment-meta><kwd-group><label>Taxon classification</label><kwd><named-content xmlns:xlink="http://www.w3.org/1999/xlink" content-type="kingdom">Animalia</named-content></kwd><kwd><named-content xmlns:xlink="http://www.w3.org/1999/xlink" content-type="order">Hymenoptera</named-content></kwd><kwd><named-content xmlns:xlink="http://www.w3.org/1999/xlink" content-type="family">Ichneumonidae</named-content></kwd></kwd-group><mixed-citation publication-type="journal"><person-group><name><surname>Scaramozzino</surname><given-names>Pier Luigi</given-names></name><name><surname>Giovanni</surname><given-names>Filippo Di</given-names></name><name><surname>Loni</surname><given-names>Augusto</given-names></name><name><surname>Ricciardi</surname><given-names>Renato</given-names></name><name><surname>Lucchi</surname><given-names>Andrea</given-names></name></person-group><article-title>Updated list of the insect parasitoids (<tp:taxon-name><tp:taxon-name-part taxon-name-part-type="class">Insecta</tp:taxon-name-part></tp:taxon-name>, <tp:taxon-name><tp:taxon-name-part taxon-name-part-type="order">Hymenoptera</tp:taxon-name-part></tp:taxon-name>) associated with <italic><tp:taxon-name><tp:taxon-name-part taxon-name-part-type="genus" reg="Lobesia">Lobesia</tp:taxon-name-part> <tp:taxon-name-part taxon-name-part-type="species" reg="botrana">botrana</tp:taxon-name-part></tp:taxon-name></italic> (Denis &amp; Schiffermüller, 1775) (<tp:taxon-name><tp:taxon-name-part taxon-name-part-type="order">Lepidoptera</tp:taxon-name-part></tp:taxon-name>, <tp:taxon-name><tp:taxon-name-part taxon-name-part-type="family">Tortricidae</tp:taxon-name-part></tp:taxon-name>) in Italy. 2. <tp:taxon-name><tp:taxon-name-part taxon-name-part-type="order">Hymenoptera</tp:taxon-name-part></tp:taxon-name>, <tp:taxon-name><tp:taxon-name-part taxon-name-part-type="family">Ichneumonidae</tp:taxon-name-part></tp:taxon-name>, <tp:taxon-name><tp:taxon-name-part taxon-name-part-type="subfamily">Anomaloninae</tp:taxon-name-part></tp:taxon-name> and <tp:taxon-name><tp:taxon-name-part taxon-name-part-type="subfamily">Campopleginae</tp:taxon-name-part></tp:taxon-name></article-title><source>Zookeys</source><day>6</day><month>7</month><year>2018</year><volume>2018</volume><issue>772</issue><fpage>47</fpage><lpage>95</lpage><pub-id pub-id-type="doi">10.3897/zookeys.772.25288</pub-id></mixed-citation></tp:treatment-meta><tp:nomenclature><tp:taxon-name>
              <tp:taxon-name-part taxon-name-part-type="genus" reg="Parania">Parania</tp:taxon-name-part>
              <tp:taxon-name-part taxon-name-part-type="species" reg="geniculata">geniculata</tp:taxon-name-part>
            </tp:taxon-name><tp:taxon-authority>(Holmgren, 1857)</tp:taxon-authority><xref ref-type="fig" rid="F1">Figure 1</xref><tp:nomenclature-citation-list><tp:nomenclature-citation><tp:taxon-name>
                  <tp:taxon-name-part taxon-name-part-type="genus" reg="Atrometus">Atrometus</tp:taxon-name-part> <tp:taxon-name-part taxon-name-part-type="species" reg="geniculatus">geniculatus</tp:taxon-name-part></tp:taxon-name><comment>: <xref ref-type="bibr" rid="B125">Silvestri 1912</xref>: 296; <xref ref-type="bibr" rid="B129">Stellwaag 1928</xref>: 665.</comment></tp:nomenclature-citation><tp:nomenclature-citation><tp:taxon-name>
                  <tp:taxon-name-part taxon-name-part-type="genus" reg="Sinophorus">Sinophorus</tp:taxon-name-part> <tp:taxon-name-part taxon-name-part-type="species" reg="geniculatus">geniculatus</tp:taxon-name-part></tp:taxon-name><comment>: <xref ref-type="bibr" rid="B54">Hoffmann and Michl 2003</xref>: 3 (misinterpretation).</comment></tp:nomenclature-citation></tp:nomenclature-citation-list></tp:nomenclature><tp:treatment-sec sec-type="distribution" id="SECID0ENFCK"><title>Italian distribution of reared parasitoids.</title><p>Trentino-South Tyrol: <xref ref-type="bibr" rid="B125">Silvestri 1912</xref>.</p></tp:treatment-sec><tp:treatment-sec sec-type="distribution" id="SECID0EXFCK"><title>Distribution.</title><p>This species is widespread over most of the temperate Holarctic region. It is quite common in the Nearctics (<xref ref-type="bibr" rid="B150">Yu et al. 2012</xref>), while in the Palaearctics its distribution is limited to the Western part only: Europe, Central Russia and Turkey (<xref ref-type="bibr" rid="B150">Yu et al. 2012</xref>, <xref ref-type="bibr" rid="B157">Zwakhals and van Achterberg 2017</xref>).</p></tp:treatment-sec><tp:treatment-sec sec-type="host" id="SECID0EFGCK"><title>Host range.</title><p>
              <xref ref-type="bibr" rid="B150">Yu et al. (2012)</xref> list 38 hosts for this species, 21 of which belonging to the family <tp:taxon-name><tp:taxon-name-part taxon-name-part-type="family">Tortricidae</tp:taxon-name-part></tp:taxon-name>, the remaining, in order of importance, to the families <tp:taxon-name><tp:taxon-name-part taxon-name-part-type="family">Pyralidae</tp:taxon-name-part></tp:taxon-name> (4 species), <tp:taxon-name><tp:taxon-name-part taxon-name-part-type="family">Gelechiidae</tp:taxon-name-part></tp:taxon-name> (3), <tp:taxon-name><tp:taxon-name-part taxon-name-part-type="family">Noctuidae</tp:taxon-name-part></tp:taxon-name> (2), <tp:taxon-name><tp:taxon-name-part taxon-name-part-type="family">Choreutidae</tp:taxon-name-part></tp:taxon-name>, <tp:taxon-name><tp:taxon-name-part taxon-name-part-type="family">Galacticidae</tp:taxon-name-part></tp:taxon-name>, <tp:taxon-name><tp:taxon-name-part taxon-name-part-type="family">Geometridae</tp:taxon-name-part></tp:taxon-name>, <tp:taxon-name><tp:taxon-name-part taxon-name-part-type="family">Lycaenidae</tp:taxon-name-part></tp:taxon-name>, <tp:taxon-name><tp:taxon-name-part taxon-name-part-type="family">Nolidae</tp:taxon-name-part></tp:taxon-name>, <tp:taxon-name><tp:taxon-name-part taxon-name-part-type="family">Sesiidae</tp:taxon-name-part></tp:taxon-name> and <tp:taxon-name><tp:taxon-name-part taxon-name-part-type="family">Psychidae</tp:taxon-name-part></tp:taxon-name> (all represented by a single species). Some economically important species are included, as the Oriental fruit moth <italic><tp:taxon-name><tp:taxon-name-part taxon-name-part-type="genus" reg="Grapholita">Grapholita</tp:taxon-name-part> <tp:taxon-name-part taxon-name-part-type="species" reg="molesta">molesta</tp:taxon-name-part></tp:taxon-name></italic> (Busck, 1916) and the codling moth <italic><tp:taxon-name><tp:taxon-name-part taxon-name-part-type="genus" reg="Cydia">Cydia</tp:taxon-name-part> <tp:taxon-name-part taxon-name-part-type="species" reg="pomonella">pomonella</tp:taxon-name-part></tp:taxon-name></italic> (Linnaeus, 1758), <italic><tp:taxon-name><tp:taxon-name-part taxon-name-part-type="genus" reg="Argyrotaenia">Argyrotaenia</tp:taxon-name-part></tp:taxon-name></italic> spp., <italic><tp:taxon-name><tp:taxon-name-part taxon-name-part-type="genus" reg="Rhyacionia">Rhyacionia</tp:taxon-name-part></tp:taxon-name></italic> spp., <italic><tp:taxon-name><tp:taxon-name-part taxon-name-part-type="genus" reg="Choristoneura">Choristoneura</tp:taxon-name-part></tp:taxon-name></italic> spp. (<tp:taxon-name><tp:taxon-name-part taxon-name-part-type="family">Tortricidae</tp:taxon-name-part></tp:taxon-name>), and the European corn borer, <italic><tp:taxon-name><tp:taxon-name-part taxon-name-part-type="genus" reg="Ostrinia">Ostrinia</tp:taxon-name-part> <tp:taxon-name-part taxon-name-part-type="species" reg="nubilalis">nubilalis</tp:taxon-name-part></tp:taxon-name></italic> (Hübner, 1796) (<tp:taxon-name><tp:taxon-name-part taxon-name-part-type="family">Crambidae</tp:taxon-name-part></tp:taxon-name>). The report of <italic><tp:taxon-name><tp:taxon-name-part taxon-name-part-type="genus" reg="Andricus">Andricus</tp:taxon-name-part> <tp:taxon-name-part taxon-name-part-type="species" reg="kollari">kollari</tp:taxon-name-part></tp:taxon-name></italic> (Hartig, 1843) (<tp:taxon-name><tp:taxon-name-part taxon-name-part-type="order">Hymenoptera</tp:taxon-name-part></tp:taxon-name> <tp:taxon-name><tp:taxon-name-part taxon-name-part-type="family">Cynipidae</tp:taxon-name-part></tp:taxon-name>) of <xref ref-type="bibr" rid="B45">Fulmek (1968)</xref> as host of <italic><tp:taxon-name><tp:taxon-name-part taxon-name-part-type="genus" reg="Parania">P.</tp:taxon-name-part> <tp:taxon-name-part taxon-name-part-type="species" reg="geniculata">geniculata</tp:taxon-name-part></tp:taxon-name></italic> is not reliable.</p><p>In Italy, the species is reported on <italic><tp:taxon-name><tp:taxon-name-part taxon-name-part-type="genus" reg="Paranthrene">Paranthrene</tp:taxon-name-part> <tp:taxon-name-part taxon-name-part-type="species" reg="tabaniformis">tabaniformis</tp:taxon-name-part></tp:taxon-name></italic> (Rottemburg, 1775) (<tp:taxon-name><tp:taxon-name-part taxon-name-part-type="order">Lepidoptera</tp:taxon-name-part></tp:taxon-name> <tp:taxon-name><tp:taxon-name-part taxon-name-part-type="family">Sesiidae</tp:taxon-name-part></tp:taxon-name>) (<xref ref-type="bibr" rid="B28">Dasch 1984</xref>, without indication of locality), on <italic><tp:taxon-name><tp:taxon-name-part taxon-name-part-type="genus" reg="Gypsonoma">Gypsonoma</tp:taxon-name-part> <tp:taxon-name-part taxon-name-part-type="species" reg="aceriana">aceriana</tp:taxon-name-part></tp:taxon-name></italic> (Duponchel, 1843) (<tp:taxon-name><tp:taxon-name-part taxon-name-part-type="order">Lepidoptera</tp:taxon-name-part></tp:taxon-name> <tp:taxon-name><tp:taxon-name-part taxon-name-part-type="family">Tortricidae</tp:taxon-name-part></tp:taxon-name>) (<xref ref-type="bibr" rid="B51">Haeselbarth 1989</xref>) and <italic><tp:taxon-name><tp:taxon-name-part taxon-name-part-type="genus" reg="Lobesia">L.</tp:taxon-name-part> <tp:taxon-name-part taxon-name-part-type="species" reg="botrana">botrana</tp:taxon-name-part></tp:taxon-name></italic> (<xref ref-type="bibr" rid="B125">Silvestri 1912</xref>). The latter is not included in the list of <xref ref-type="bibr" rid="B150">Yu et al. (2012)</xref> and represents the only record for this species on <abbrev xmlns:xlink="http://www.w3.org/1999/xlink" xlink:title="European grapevine moth" id="ABBRID0ERNCK" xlink:type="simple">EGVM</abbrev>.</p></tp:treatment-sec><tp:treatment-sec sec-type="Ecological role" id="SECID0EVNCK"><title>Ecological role.</title><p>
              <xref ref-type="bibr" rid="B125">Silvestri (1912)</xref> reared a single male of this species from overwintering pupae of <abbrev xmlns:xlink="http://www.w3.org/1999/xlink" xlink:title="European grapevine moth" id="ABBRID0E6NCK" xlink:type="simple">EGVM</abbrev> in San Michele (Trentino) in May.</p></tp:treatment-sec><tp:treatment-sec sec-type="Taxonomic notes" id="SECID0EDOCK"><title>Taxonomic notes.</title><p>
              <italic><tp:taxon-name><tp:taxon-name-part taxon-name-part-type="genus" reg="Parania">Parania</tp:taxon-name-part> <tp:taxon-name-part taxon-name-part-type="species" reg="geniculata">geniculata</tp:taxon-name-part></tp:taxon-name></italic> is one of the smallest European species of the subfamily <tp:taxon-name><tp:taxon-name-part taxon-name-part-type="subfamily">Anomaloninae</tp:taxon-name-part></tp:taxon-name>. It parasitizes mostly <tp:taxon-name><tp:taxon-name-part taxon-name-part-type="family">Tortricidae</tp:taxon-name-part></tp:taxon-name> (<xref ref-type="bibr" rid="B116">Schnee 2008</xref>). The species was originally described by <xref ref-type="bibr" rid="B55">Holmgren (1857)</xref> as <italic><tp:taxon-name><tp:taxon-name-part taxon-name-part-type="genus" reg="Anomalon">Anomalon</tp:taxon-name-part> <tp:taxon-name-part taxon-name-part-type="species" reg="geniculatum">geniculatum</tp:taxon-name-part></tp:taxon-name></italic> and subsequently transferred to the genus <italic><tp:taxon-name><tp:taxon-name-part taxon-name-part-type="genus" reg="Atrometus">Atrometus</tp:taxon-name-part></tp:taxon-name></italic> Förster, 1869 by <xref ref-type="bibr" rid="B141">Thomson (1892)</xref>. <xref ref-type="bibr" rid="B125">Silvestri (1912)</xref> has erroneously attributed the authorship of the species to Förster, who just described the genus <italic><tp:taxon-name><tp:taxon-name-part taxon-name-part-type="genus" reg="Atrometus">Atrometus</tp:taxon-name-part></tp:taxon-name></italic> (<xref ref-type="bibr" rid="B42">Förster 1869</xref>). Then <xref ref-type="bibr" rid="B142">Townes (1971)</xref> transferred the species to <italic><tp:taxon-name><tp:taxon-name-part taxon-name-part-type="genus" reg="Parania">Parania</tp:taxon-name-part></tp:taxon-name></italic> Morley, 1913, with <italic><tp:taxon-name><tp:taxon-name-part taxon-name-part-type="genus" reg="Parania">P.</tp:taxon-name-part> <tp:taxon-name-part taxon-name-part-type="species" reg="geniculata">geniculata</tp:taxon-name-part></tp:taxon-name></italic> as the only European species of this small, but widely distributed genus. Probably because of this nomenclatural inexactness, <xref ref-type="bibr" rid="B54">Hoffmann and Michl (2003)</xref> have misinterpreted the specimen obtained by Silvestri and put it in synonymy with <italic><tp:taxon-name><tp:taxon-name-part taxon-name-part-type="genus" reg="Sinophorus">Sinophorus</tp:taxon-name-part> <tp:taxon-name-part taxon-name-part-type="species" reg="geniculatus">geniculatus</tp:taxon-name-part></tp:taxon-name></italic> Gravenhorst, 1829, which belongs to the subfamily <tp:taxon-name><tp:taxon-name-part taxon-name-part-type="subfamily">Campopleginae</tp:taxon-name-part></tp:taxon-name>. The specimen figured by <xref ref-type="bibr" rid="B125">Silvestri (1912</xref>, fig. XXXIX, Figure <xref ref-type="fig" rid="F1">1A</xref>) clearly belongs to <tp:taxon-name><tp:taxon-name-part taxon-name-part-type="subfamily">Anomaloninae</tp:taxon-name-part></tp:taxon-name>. After comparing the figure by Silvestri with specimens of <italic><tp:taxon-name><tp:taxon-name-part taxon-name-part-type="genus" reg="Atrometus">Atrometus</tp:taxon-name-part> <tp:taxon-name-part taxon-name-part-type="species" reg="insignis">insignis</tp:taxon-name-part></tp:taxon-name></italic> Förster, 1878 (a South European species that could be confused with <italic><tp:taxon-name><tp:taxon-name-part taxon-name-part-type="genus" reg="Parania">Parania</tp:taxon-name-part></tp:taxon-name></italic>), and <italic><tp:taxon-name><tp:taxon-name-part taxon-name-part-type="genus" reg="Parania">Parania</tp:taxon-name-part> <tp:taxon-name-part taxon-name-part-type="species" reg="geniculata">geniculata</tp:taxon-name-part></tp:taxon-name></italic> in his collection, Heinz Schnee recognized the specimens depicted by Silvestri as <italic><tp:taxon-name><tp:taxon-name-part taxon-name-part-type="genus" reg="Parania">P.</tp:taxon-name-part> <tp:taxon-name-part taxon-name-part-type="species" reg="geniculata">geniculata</tp:taxon-name-part></tp:taxon-name></italic>, for the following reasons: “…small number of flagellomeres, small brachial cell, mesoscutum and scutellum somewhat longer, and slender hind tarsi”; on the contrary, “…<italic><tp:taxon-name><tp:taxon-name-part taxon-name-part-type="genus" reg="Atrometus">Atrometus</tp:taxon-name-part> <tp:taxon-name-part taxon-name-part-type="species" reg="insignis">insignis</tp:taxon-name-part></tp:taxon-name></italic> is therefore out of the question, because in the drawing the characteristic transverse furrow on posterior part of the mesoscutum is absent and the brachial cell is too small. Also the hind tarsi of <italic><tp:taxon-name><tp:taxon-name-part taxon-name-part-type="genus" reg="Parania">P.</tp:taxon-name-part> <tp:taxon-name-part taxon-name-part-type="species" reg="geniculata">geniculata</tp:taxon-name-part></tp:taxon-name></italic> are much thinned, while they are strongly thickened in males of <italic><tp:taxon-name><tp:taxon-name-part taxon-name-part-type="genus" reg="Atrometus">A.</tp:taxon-name-part> <tp:taxon-name-part taxon-name-part-type="species" reg="insignis">insignis</tp:taxon-name-part></tp:taxon-name></italic>. Moreover, the hosts of <italic><tp:taxon-name><tp:taxon-name-part taxon-name-part-type="genus" reg="Atrometus">A.</tp:taxon-name-part> <tp:taxon-name-part taxon-name-part-type="species" reg="insignis">insignis</tp:taxon-name-part></tp:taxon-name></italic> are <italic><tp:taxon-name><tp:taxon-name-part taxon-name-part-type="genus" reg="Zygaena">Zygaena</tp:taxon-name-part></tp:taxon-name></italic> spp. (<tp:taxon-name><tp:taxon-name-part taxon-name-part-type="order">Lepidoptera</tp:taxon-name-part></tp:taxon-name> <tp:taxon-name><tp:taxon-name-part taxon-name-part-type="family">Zygaenidae</tp:taxon-name-part></tp:taxon-name>) and other host assignments are very likely wrong (Schnee in litteris)”. We have searched for the specimen identified by Silvestri without finding it.</p><fig id="F1" position="float" orientation="portrait"><label>Figure 1.</label><caption><p>
                  <italic><tp:taxon-name><tp:taxon-name-part taxon-name-part-type="genus" reg="Parania">Parania</tp:taxon-name-part> <tp:taxon-name-part taxon-name-part-type="species" reg="geniculata">geniculata</tp:taxon-name-part></tp:taxon-name></italic> (Holmgren, 1857), male (IT, Udine, Aug. 28, 1985, leg. Allegro ex <italic><tp:taxon-name><tp:taxon-name-part taxon-name-part-type="genus" reg="Gypsonoma">Gypsonoma</tp:taxon-name-part> <tp:taxon-name-part taxon-name-part-type="species" reg="aceriana">aceriana</tp:taxon-name-part></tp:taxon-name></italic>; ZSM) <bold>A</bold> drawing of male in a dorsal vision by <xref ref-type="bibr" rid="B125">Silvestri (1912)</xref> <bold>B</bold> habitus, lateral view <bold>C</bold> head and anterior part of thorax, dorsal view <bold>D</bold> head, frontal view <bold>E</bold> wings <bold>F</bold> head and mesosoma lateral view.</p></caption><graphic xmlns:xlink="http://www.w3.org/1999/xlink" xlink:href="zookeys-772-047-g001.jpg" position="float" orientation="portrait" xlink:type="simple" id="oo_215395.jpg"/></fig></tp:treatment-sec><ref-list><ref id="B125"><mixed-citation xmlns:xlink="http://www.w3.org/1999/xlink" xlink:type="simple">
          <person-group><name name-style="western"><surname>Silvestri</surname><given-names>F</given-names></name></person-group> (<year>1912</year>) <article-title>Contribuzioni alla conoscenza degli insetti dannosi e dei loro simbionti. III. La Tignoletta dell’uva (<italic><tp:taxon-name><tp:taxon-name-part taxon-name-part-type="genus">Polychrosis</tp:taxon-name-part> <tp:taxon-name-part taxon-name-part-type="species">botrana</tp:taxon-name-part></tp:taxon-name></italic> Schiff.) con un cenno sulla Tignola dell’uva (<italic><tp:taxon-name><tp:taxon-name-part taxon-name-part-type="genus">Conchylis</tp:taxon-name-part> <tp:taxon-name-part taxon-name-part-type="species">ambiguella</tp:taxon-name-part></tp:taxon-name></italic> Hb.).</article-title> <source>Bollettino del Laboratorio di Zoologia Generale e Agraria, Portici,</source> <volume>6</volume>: <fpage>246</fpage>–<lpage>307</lpage>.</mixed-citation></ref><ref id="B129"><mixed-citation xmlns:xlink="http://www.w3.org/1999/xlink" xlink:type="simple">
          <person-group><name name-style="western"><surname>Stellwaag</surname><given-names>F</given-names></name></person-group> (<year>1928</year>) <source>Die Weinbauinsekten der Kulturländer, Lehr- und Handbuch.</source> <publisher-name>Verlagsbuchhandlung Paul Parey</publisher-name>, <publisher-loc>Berlin</publisher-loc>, <size units="page">884 pp</size>.</mixed-citation></ref><ref id="B54"><mixed-citation xmlns:xlink="http://www.w3.org/1999/xlink" xlink:type="simple">
          <person-group><name name-style="western"><surname>Hoffmann</surname><given-names>C</given-names></name><name name-style="western"><surname>Michl</surname><given-names>G</given-names></name></person-group> (<year>2003</year>) Parasitoide von Traubenwicklern – ein Werkzeug der naturlichen Schadlingsregulation? Deutsches Weinbaujahrbuch 55: 1–13.</mixed-citation></ref><ref id="B150"><mixed-citation xmlns:xlink="http://www.w3.org/1999/xlink" xlink:type="simple">
          <person-group><name name-style="western"><surname>Yu</surname><given-names>DSK</given-names></name><name name-style="western"><surname>Achterberg</surname><given-names>C van</given-names></name><name name-style="western"><surname>Horstmann</surname><given-names>K</given-names></name></person-group> (<year>2012</year>) Taxapad 2012, <tp:taxon-name><tp:taxon-name-part taxon-name-part-type="superfamily">Ichneumonoidea</tp:taxon-name-part></tp:taxon-name> 2011. Database on flash-drive. Ottawa. Available from: Yu DSK (1997–2012) Home of <tp:taxon-name><tp:taxon-name-part taxon-name-part-type="superfamily">Ichneumonoidea</tp:taxon-name-part></tp:taxon-name>. <ext-link xlink:type="simple" ext-link-type="uri" xlink:href="http://www.taxapad.com">http://www.taxapad.com</ext-link> [accessed: January 13, 2018]</mixed-citation></ref><ref id="B157"><mixed-citation xmlns:xlink="http://www.w3.org/1999/xlink" xlink:type="simple">
          <person-group><name name-style="western"><surname>Zwakhals</surname><given-names>K</given-names></name><name name-style="western"><surname>Achterberg</surname><given-names>C van</given-names></name></person-group> (<year>2017</year>) Fauna Europaea: <tp:taxon-name><tp:taxon-name-part taxon-name-part-type="family">Ichneumonidae</tp:taxon-name-part></tp:taxon-name>. Fauna Europaea vers.2017.06 <ext-link xlink:type="simple" ext-link-type="uri" xlink:href="http://fauna-eu.org">http://fauna-eu.org</ext-link></mixed-citation></ref><ref id="B45"><mixed-citation xmlns:xlink="http://www.w3.org/1999/xlink" xlink:type="simple">
          <person-group><name name-style="western"><surname>Fulmek</surname><given-names>L</given-names></name></person-group> (<year>1968</year>) Parasitinsekten der Insektengallen Europas. Beiträge zur Entomologie 18 (7/8): 719–952.</mixed-citation></ref><ref id="B28"><mixed-citation xmlns:xlink="http://www.w3.org/1999/xlink" xlink:type="simple">
          <person-group><name name-style="western"><surname>Dasch</surname><given-names>CE</given-names></name></person-group> (<year>1984</year>) <article-title><tp:taxon-name><tp:taxon-name-part taxon-name-part-type="genus">Ichneumon</tp:taxon-name-part></tp:taxon-name>-flies of America north of Mexico: 9. Subfamilies <tp:taxon-name>Theriinae</tp:taxon-name> and <tp:taxon-name><tp:taxon-name-part taxon-name-part-type="subfamily">Anomaloninae</tp:taxon-name-part></tp:taxon-name>.</article-title> <source>Memoirs of the American Entomological Institute</source> <volume>36</volume>: <fpage>1</fpage>–<lpage>610</lpage>.</mixed-citation></ref><ref id="B51"><mixed-citation xmlns:xlink="http://www.w3.org/1999/xlink" xlink:type="simple">
          <person-group><name name-style="western"><surname>Haeselbarth</surname><given-names>E</given-names></name></person-group> (<year>1989</year>) <article-title>Determination list of entomophagous insects. 11.</article-title> <source>IOBC/WPRS Bulletin</source> <volume>12</volume>(<issue>7</issue>): <fpage>1</fpage>–<lpage>63</lpage>.</mixed-citation></ref><ref id="B116"><mixed-citation xmlns:xlink="http://www.w3.org/1999/xlink" xlink:type="simple">
          <person-group><name name-style="western"><surname>Schnee</surname><given-names>H</given-names></name></person-group> (<year>2008</year>) <article-title>Die <tp:taxon-name><tp:taxon-name-part taxon-name-part-type="subfamily">Anomaloninae</tp:taxon-name-part></tp:taxon-name> der Sammlung Arnold Förster – Typenrevision und faunistische Anmerkungen (<tp:taxon-name><tp:taxon-name-part taxon-name-part-type="order">Hymenoptera</tp:taxon-name-part></tp:taxon-name>, <tp:taxon-name><tp:taxon-name-part taxon-name-part-type="family">Ichneumonidae</tp:taxon-name-part></tp:taxon-name>).</article-title> <source>Beiträge zur Entomologie</source> <volume>58</volume>(<issue>2</issue>): <fpage>249</fpage>–<lpage>266</lpage>.</mixed-citation></ref><ref id="B55"><mixed-citation xmlns:xlink="http://www.w3.org/1999/xlink" xlink:type="simple">
          <person-group><name name-style="western"><surname>Holmgren</surname><given-names>AE</given-names></name></person-group> (<year>1857</year>) <article-title>Ophionslägtet <italic><tp:taxon-name><tp:taxon-name-part taxon-name-part-type="genus">Anomalon</tp:taxon-name-part></tp:taxon-name></italic>. Öfversigt at Kongliga Vetenskaps.</article-title> <source>Akademiens Förhanglingar</source> <volume>14</volume>: <fpage>157</fpage>–<lpage>186</lpage>.</mixed-citation></ref><ref id="B141"><mixed-citation xmlns:xlink="http://www.w3.org/1999/xlink" xlink:type="simple">
          <person-group><name name-style="western"><surname>Thomson</surname><given-names>CG</given-names></name></person-group> (<year>1892</year>) <article-title>XLV. Bidrag till kännedomen om slägtet <italic><tp:taxon-name><tp:taxon-name-part taxon-name-part-type="genus">Anomalon</tp:taxon-name-part></tp:taxon-name></italic> (Grav).</article-title> <source>Opuscula Entomologica, Lund,</source> <volume>16</volume>: <fpage>1752</fpage>–<lpage>1772</lpage>.</mixed-citation></ref><ref id="B42"><mixed-citation xmlns:xlink="http://www.w3.org/1999/xlink" xlink:type="simple">
          <person-group><name name-style="western"><surname>Förster</surname><given-names>A</given-names></name></person-group> (<year>1869</year>) <article-title>Synopsis der Familien und Gattungen der Ichneumonen.</article-title> <source>Verhandlungen des Naturhistorischen Vereins der Preussischen Rheinlande und Westfalens</source> <volume>25</volume>: <fpage>135</fpage>–<lpage>221</lpage>.</mixed-citation></ref><ref id="B142"><mixed-citation xmlns:xlink="http://www.w3.org/1999/xlink" xlink:type="simple">
          <person-group><name name-style="western"><surname>Townes</surname><given-names>HK</given-names></name></person-group> (<year>1971</year>) <article-title>The genera of <tp:taxon-name><tp:taxon-name-part taxon-name-part-type="family">Ichneumonidae</tp:taxon-name-part></tp:taxon-name>, part 4.</article-title> <source>Memoirs of the American Entomological Institute</source> <volume>17</volume>: <fpage>1</fpage>–<lpage>372</lpage>.</mixed-citation></ref></ref-list></tp:taxon-treatment>
