# Supplementary material for: Updated list of the insect parasitoids (Insecta, Hymenoptera) associated with Lobesia botrana (Denis & Schiffermüller, 1775) (Lepidoptera, Tortricidae) in Italy. 2. Hymenoptera, Ichneumonidae, Anomaloninae and Campopleginae
Source: Zookeys. 2018 Jul 6;(772):47–95. doi: 10.3897/zookeys.772.25288 (PMC6045682; doi:10.3897/zookeys.772.25288)
Supplement: XML Treatment for Trichomma enecator [file zookeys.772.25288-treatment3.xml]

<!DOCTYPE tp:taxon-treatment
  PUBLIC "-//TaxonX//DTD Taxonomic Treatment Publishing DTD v0 20100105//EN" "tax-treatment-NSO.dtd">
<tp:taxon-treatment xmlns:tp="http://www.plazi.org/taxpub"><tp:treatment-meta><kwd-group><label>Taxon classification</label><kwd><named-content xmlns:xlink="http://www.w3.org/1999/xlink" content-type="kingdom">Animalia</named-content></kwd><kwd><named-content xmlns:xlink="http://www.w3.org/1999/xlink" content-type="order">Hymenoptera</named-content></kwd><kwd><named-content xmlns:xlink="http://www.w3.org/1999/xlink" content-type="family">Ichneumonidae</named-content></kwd></kwd-group><mixed-citation publication-type="journal"><person-group><name><surname>Scaramozzino</surname><given-names>Pier Luigi</given-names></name><name><surname>Giovanni</surname><given-names>Filippo Di</given-names></name><name><surname>Loni</surname><given-names>Augusto</given-names></name><name><surname>Ricciardi</surname><given-names>Renato</given-names></name><name><surname>Lucchi</surname><given-names>Andrea</given-names></name></person-group><article-title>Updated list of the insect parasitoids (<tp:taxon-name><tp:taxon-name-part taxon-name-part-type="class">Insecta</tp:taxon-name-part></tp:taxon-name>, <tp:taxon-name><tp:taxon-name-part taxon-name-part-type="order">Hymenoptera</tp:taxon-name-part></tp:taxon-name>) associated with <italic><tp:taxon-name><tp:taxon-name-part taxon-name-part-type="genus" reg="Lobesia">Lobesia</tp:taxon-name-part> <tp:taxon-name-part taxon-name-part-type="species" reg="botrana">botrana</tp:taxon-name-part></tp:taxon-name></italic> (Denis &amp; Schiffermüller, 1775) (<tp:taxon-name><tp:taxon-name-part taxon-name-part-type="order">Lepidoptera</tp:taxon-name-part></tp:taxon-name>, <tp:taxon-name><tp:taxon-name-part taxon-name-part-type="family">Tortricidae</tp:taxon-name-part></tp:taxon-name>) in Italy. 2. <tp:taxon-name><tp:taxon-name-part taxon-name-part-type="order">Hymenoptera</tp:taxon-name-part></tp:taxon-name>, <tp:taxon-name><tp:taxon-name-part taxon-name-part-type="family">Ichneumonidae</tp:taxon-name-part></tp:taxon-name>, <tp:taxon-name><tp:taxon-name-part taxon-name-part-type="subfamily">Anomaloninae</tp:taxon-name-part></tp:taxon-name> and <tp:taxon-name><tp:taxon-name-part taxon-name-part-type="subfamily">Campopleginae</tp:taxon-name-part></tp:taxon-name></article-title><source>Zookeys</source><day>6</day><month>7</month><year>2018</year><volume>2018</volume><issue>772</issue><fpage>47</fpage><lpage>95</lpage><pub-id pub-id-type="doi">10.3897/zookeys.772.25288</pub-id></mixed-citation></tp:treatment-meta><tp:nomenclature><tp:taxon-name>
              <tp:taxon-name-part taxon-name-part-type="genus" reg="Trichomma">Trichomma</tp:taxon-name-part>
              <tp:taxon-name-part taxon-name-part-type="species" reg="enecator">enecator</tp:taxon-name-part>
            </tp:taxon-name><tp:taxon-authority>(Rossi, 1790)</tp:taxon-authority><xref ref-type="fig" rid="F2">Figure 2</xref><tp:nomenclature-citation-list><tp:nomenclature-citation><tp:taxon-name>
                  <tp:taxon-name-part taxon-name-part-type="genus" reg="Trichomma">Trichomma</tp:taxon-name-part> <tp:taxon-name-part taxon-name-part-type="species" reg="enecator">enecator</tp:taxon-name-part></tp:taxon-name><comment>: <xref ref-type="bibr" rid="B24">Colombera et al. 2001</xref>: 94; <xref ref-type="bibr" rid="B114">Scaramozzino et al. 2017b</xref>: 133.</comment></tp:nomenclature-citation></tp:nomenclature-citation-list></tp:nomenclature><tp:treatment-sec sec-type="distribution" id="SECID0EYYCK"><title>Italian distribution of reared parasitoids.</title><p>Piedmont: <xref ref-type="bibr" rid="B24">Colombera et al. 2001</xref>.</p><p>Tuscany: <xref ref-type="bibr" rid="B114">Scaramozzino et al. 2017b</xref>.</p></tp:treatment-sec><tp:treatment-sec sec-type="distribution" id="SECID0EIZCK"><title>Distribution.</title><p>Palaearctic species occurring throughout Europe, Canary Islands, Near East (Turkey and Syria), Northern and Central Russia, Kazakhstan, Russian Far East, Korea and Japan (<xref ref-type="bibr" rid="B150">Yu et al. 2012</xref>; <xref ref-type="bibr" rid="B157">Zwakhals and van Achterberg 2017</xref>). In 1931, it was released in North America (New Jersey, USA) to control the Oriental fruit moth, without becoming established (<xref ref-type="bibr" rid="B18">Carlson 1979</xref>).</p></tp:treatment-sec><tp:treatment-sec sec-type="host" id="SECID0EWZCK"><title>Host range.</title><p>Females lay eggs on young larvae that live hidden in the vegetation. <xref ref-type="bibr" rid="B150">Yu et al. (2012)</xref> list 28 host species, many of which belong to the family <tp:taxon-name><tp:taxon-name-part taxon-name-part-type="family">Tortricidae</tp:taxon-name-part></tp:taxon-name>, including the fruit crop pests <italic><tp:taxon-name><tp:taxon-name-part taxon-name-part-type="genus" reg="Cydia">Cydia</tp:taxon-name-part> <tp:taxon-name-part taxon-name-part-type="species" reg="pomonella">pomonella</tp:taxon-name-part></tp:taxon-name></italic> (Linnaeus, 1758), <italic><tp:taxon-name><tp:taxon-name-part taxon-name-part-type="genus" reg="Archips">Archips</tp:taxon-name-part> <tp:taxon-name-part taxon-name-part-type="species" reg="rosana">rosana</tp:taxon-name-part></tp:taxon-name></italic> (Linnaeus, 1758) and <italic><tp:taxon-name><tp:taxon-name-part taxon-name-part-type="genus" reg="Grapholita">Grapholita</tp:taxon-name-part> <tp:taxon-name-part taxon-name-part-type="species" reg="molesta">molesta</tp:taxon-name-part></tp:taxon-name></italic> (Busck, 1916). The following species need to be added to the list: <tp:taxon-name><tp:taxon-name-part taxon-name-part-type="genus" reg="Aphelia">Aphelia</tp:taxon-name-part> (<tp:taxon-name-part taxon-name-part-type="subgenus" reg="Zelotherses">Zelotherses</tp:taxon-name-part>) <tp:taxon-name-part taxon-name-part-type="species" reg="peramplana">peramplana</tp:taxon-name-part></tp:taxon-name> (Hübner, 1825) (= <italic><tp:taxon-name><tp:taxon-name-part taxon-name-part-type="genus" reg="Aphelia">A.</tp:taxon-name-part> <tp:taxon-name-part taxon-name-part-type="species" reg="amplana">amplana</tp:taxon-name-part></tp:taxon-name></italic> Hübner, 1813) (<xref ref-type="bibr" rid="B145">Vas et al. 2015</xref>), <italic><tp:taxon-name><tp:taxon-name-part taxon-name-part-type="genus" reg="Archips">Archips</tp:taxon-name-part> <tp:taxon-name-part taxon-name-part-type="species" reg="crataegana">crataegana</tp:taxon-name-part></tp:taxon-name></italic> (Hübner, 1799) (<xref ref-type="bibr" rid="B81">Lungu-Constantineanu 2009</xref>), <italic><tp:taxon-name><tp:taxon-name-part taxon-name-part-type="genus" reg="Cacoecimorpha">Cacoecimorpha</tp:taxon-name-part> <tp:taxon-name-part taxon-name-part-type="species" reg="pronubana">pronubana</tp:taxon-name-part></tp:taxon-name></italic> (Hübner, 1799) (<xref ref-type="bibr" rid="B114">Scaramozzino et al. 2017b</xref>), <italic><tp:taxon-name><tp:taxon-name-part taxon-name-part-type="genus" reg="Cydia">Cydia</tp:taxon-name-part> <tp:taxon-name-part taxon-name-part-type="species" reg="pactolana">pactolana</tp:taxon-name-part></tp:taxon-name></italic> (Zeller, 1840) (<xref ref-type="bibr" rid="B69">Jansons 2013</xref>), <italic><tp:taxon-name><tp:taxon-name-part taxon-name-part-type="genus" reg="Eudemis">Eudemis</tp:taxon-name-part> <tp:taxon-name-part taxon-name-part-type="species" reg="profundana">profundana</tp:taxon-name-part></tp:taxon-name></italic> (Denis &amp; Schiffermüller, 1775) (<xref ref-type="bibr" rid="B152">Zaemdzhikova 2017</xref>), <italic><tp:taxon-name><tp:taxon-name-part taxon-name-part-type="genus" reg="Sparganothis">Sparganothis</tp:taxon-name-part> <tp:taxon-name-part taxon-name-part-type="species" reg="pilleriana">pilleriana</tp:taxon-name-part></tp:taxon-name></italic> (Denis &amp; Schiffermüller, 1775) (<xref ref-type="bibr" rid="B50">Habermehl 1922</xref>), <italic><tp:taxon-name><tp:taxon-name-part taxon-name-part-type="genus" reg="Spilonota">Spilonota</tp:taxon-name-part> <tp:taxon-name-part taxon-name-part-type="species" reg="ocellana">ocellana</tp:taxon-name-part></tp:taxon-name></italic> (Denis &amp; Schiffermüller, 1775) (<xref ref-type="bibr" rid="B97">Nuzhna 2010</xref>) among the <tp:taxon-name><tp:taxon-name-part taxon-name-part-type="family">Tortricidae</tp:taxon-name-part></tp:taxon-name>; <italic><tp:taxon-name><tp:taxon-name-part taxon-name-part-type="genus" reg="Anacampsis">Anacampsis</tp:taxon-name-part> <tp:taxon-name-part taxon-name-part-type="species" reg="populella">populella</tp:taxon-name-part></tp:taxon-name></italic> (Clerck, 1759) (<xref ref-type="bibr" rid="B52">Hassanein 1978</xref>) among <tp:taxon-name><tp:taxon-name-part taxon-name-part-type="family">Gelechiidae</tp:taxon-name-part></tp:taxon-name>; <italic><tp:taxon-name><tp:taxon-name-part taxon-name-part-type="genus" reg="Macrothylacia">Macrothylacia</tp:taxon-name-part> <tp:taxon-name-part taxon-name-part-type="species" reg="rubi">rubi</tp:taxon-name-part></tp:taxon-name></italic> (Linnaeus, 1758) (<xref ref-type="bibr" rid="B97">Nuzhna 2010</xref>) among <tp:taxon-name><tp:taxon-name-part taxon-name-part-type="family">Lasiocampidae</tp:taxon-name-part></tp:taxon-name>; <italic><tp:taxon-name><tp:taxon-name-part taxon-name-part-type="genus" reg="Acrobasis">Acrobasis</tp:taxon-name-part> <tp:taxon-name-part taxon-name-part-type="species" reg="suavella">suavella</tp:taxon-name-part></tp:taxon-name></italic> (Zincken, 1818) (<xref ref-type="bibr" rid="B95">Morley 1915</xref>) among <tp:taxon-name><tp:taxon-name-part taxon-name-part-type="family">Pyralidae</tp:taxon-name-part></tp:taxon-name>; and <italic><tp:taxon-name><tp:taxon-name-part taxon-name-part-type="genus" reg="Prismosticta">Prismosticta</tp:taxon-name-part> <tp:taxon-name-part taxon-name-part-type="species" reg="fenestrata">fenestrata</tp:taxon-name-part></tp:taxon-name></italic> Butler, 1880 among <tp:taxon-name><tp:taxon-name-part taxon-name-part-type="family">Endromidae</tp:taxon-name-part></tp:taxon-name> (<xref ref-type="bibr" rid="B95">Morley 1915</xref>). <xref ref-type="bibr" rid="B50">Habermehl (1922)</xref> reports as host also <italic><tp:taxon-name><tp:taxon-name-part taxon-name-part-type="genus" reg="Gelechia">Gelechia</tp:taxon-name-part> <tp:taxon-name-part taxon-name-part-type="species" reg="boticella">boticella</tp:taxon-name-part></tp:taxon-name></italic>, but the identity of this species still remains unclear.</p><p>Ultimately, 40 host species of <italic><tp:taxon-name><tp:taxon-name-part taxon-name-part-type="genus" reg="Trichomma">Trichomma</tp:taxon-name-part> <tp:taxon-name-part taxon-name-part-type="species" reg="enecator">enecator</tp:taxon-name-part></tp:taxon-name></italic> have been reported: 25 species belonging to <tp:taxon-name><tp:taxon-name-part taxon-name-part-type="family">Tortricidae</tp:taxon-name-part></tp:taxon-name>, three each to <tp:taxon-name><tp:taxon-name-part taxon-name-part-type="family">Gelechiidae</tp:taxon-name-part></tp:taxon-name> and <tp:taxon-name><tp:taxon-name-part taxon-name-part-type="family">Pyralidae</tp:taxon-name-part></tp:taxon-name>, and one each to <tp:taxon-name><tp:taxon-name-part taxon-name-part-type="family">Elachistidae</tp:taxon-name-part></tp:taxon-name>, <tp:taxon-name><tp:taxon-name-part taxon-name-part-type="family">Endromidae</tp:taxon-name-part></tp:taxon-name>, <tp:taxon-name><tp:taxon-name-part taxon-name-part-type="family">Erebidae</tp:taxon-name-part></tp:taxon-name> (<italic><tp:taxon-name><tp:taxon-name-part taxon-name-part-type="genus" reg="Lymantria">Lymantria</tp:taxon-name-part> <tp:taxon-name-part taxon-name-part-type="species" reg="dispar">dispar</tp:taxon-name-part></tp:taxon-name></italic> (Linnaeus, 1758)), <tp:taxon-name><tp:taxon-name-part taxon-name-part-type="family">Gracillariidae</tp:taxon-name-part></tp:taxon-name>, <tp:taxon-name><tp:taxon-name-part taxon-name-part-type="family">Lasiocampidae</tp:taxon-name-part></tp:taxon-name>, <tp:taxon-name><tp:taxon-name-part taxon-name-part-type="family">Noctuidae</tp:taxon-name-part></tp:taxon-name>, <tp:taxon-name><tp:taxon-name-part taxon-name-part-type="family">Nolidae</tp:taxon-name-part></tp:taxon-name> and <tp:taxon-name><tp:taxon-name-part taxon-name-part-type="family">Psychidae</tp:taxon-name-part></tp:taxon-name>. The record by <xref ref-type="bibr" rid="B127">Starke (1956</xref> in <xref ref-type="bibr" rid="B150">Yu et al. 2012</xref>) of <italic><tp:taxon-name><tp:taxon-name-part taxon-name-part-type="genus" reg="Plioreocepta">Plioreocepta</tp:taxon-name-part> <tp:taxon-name-part taxon-name-part-type="species" reg="poeciloptera">poeciloptera</tp:taxon-name-part></tp:taxon-name></italic> (Schrank, 1776) (<tp:taxon-name><tp:taxon-name-part taxon-name-part-type="order">Diptera</tp:taxon-name-part></tp:taxon-name> <tp:taxon-name><tp:taxon-name-part taxon-name-part-type="family">Tephritidae</tp:taxon-name-part></tp:taxon-name>) seems unlikely and is probably wrong.</p><p>In Italy, <italic><tp:taxon-name><tp:taxon-name-part taxon-name-part-type="genus" reg="Trichomma">T.</tp:taxon-name-part> <tp:taxon-name-part taxon-name-part-type="species" reg="enecator">enecator</tp:taxon-name-part></tp:taxon-name></italic> is reported on: <italic><tp:taxon-name><tp:taxon-name-part taxon-name-part-type="genus" reg="Earias">Earias</tp:taxon-name-part> <tp:taxon-name-part taxon-name-part-type="species" reg="clorana">clorana</tp:taxon-name-part></tp:taxon-name></italic> (Linnaeus, 1761) (<tp:taxon-name><tp:taxon-name-part taxon-name-part-type="order">Lepidoptera</tp:taxon-name-part></tp:taxon-name> <tp:taxon-name><tp:taxon-name-part taxon-name-part-type="family">Nolidae</tp:taxon-name-part></tp:taxon-name>) on goat willow (<italic><tp:taxon-name><tp:taxon-name-part taxon-name-part-type="genus" reg="Salix">Salix</tp:taxon-name-part> <tp:taxon-name-part taxon-name-part-type="species" reg="caprea">caprea</tp:taxon-name-part></tp:taxon-name></italic> Linnaeus, 1753) (<xref ref-type="bibr" rid="B74">Leonardi 1925</xref>); <italic><tp:taxon-name><tp:taxon-name-part taxon-name-part-type="genus" reg="Cydia">Cydia</tp:taxon-name-part> <tp:taxon-name-part taxon-name-part-type="species" reg="pomonella">pomonella</tp:taxon-name-part></tp:taxon-name></italic> in Campania (<xref ref-type="bibr" rid="B119">Sciarra 1915</xref>) and Emilia Romagna (<xref ref-type="bibr" rid="B36">Faggioli 1938</xref>); <italic><tp:taxon-name><tp:taxon-name-part taxon-name-part-type="genus" reg="Tortrix">Tortrix</tp:taxon-name-part> <tp:taxon-name-part taxon-name-part-type="species" reg="viridana">viridana</tp:taxon-name-part></tp:taxon-name></italic> Linnaeus, 1758 and <italic><tp:taxon-name><tp:taxon-name-part taxon-name-part-type="genus" reg="Aleimma">Aleimma</tp:taxon-name-part> <tp:taxon-name-part taxon-name-part-type="species" reg="loeflingiana">loeflingiana</tp:taxon-name-part></tp:taxon-name></italic> (Linnaeus, 1758) (<tp:taxon-name><tp:taxon-name-part taxon-name-part-type="order">Lepidoptera</tp:taxon-name-part></tp:taxon-name> <tp:taxon-name><tp:taxon-name-part taxon-name-part-type="family">Tortricidae</tp:taxon-name-part></tp:taxon-name>) on oak in Calabria and Campania, respectively (<xref ref-type="bibr" rid="B126">Silvestri 1923</xref>); <italic><tp:taxon-name><tp:taxon-name-part taxon-name-part-type="genus" reg="Grapholita">Grapholita</tp:taxon-name-part> <tp:taxon-name-part taxon-name-part-type="species" reg="molesta">molesta</tp:taxon-name-part></tp:taxon-name></italic> in Emilia Romagna (<xref ref-type="bibr" rid="B48">Grandi 1937</xref>); <italic><tp:taxon-name><tp:taxon-name-part taxon-name-part-type="genus" reg="Rhyacionia">Rhyacionia</tp:taxon-name-part> <tp:taxon-name-part taxon-name-part-type="species" reg="buoliana">buoliana</tp:taxon-name-part></tp:taxon-name></italic> (Denis &amp; Schiffermüller, 1775) in Tuscany (<xref ref-type="bibr" rid="B156">Zocchi 1952</xref>); <italic><tp:taxon-name><tp:taxon-name-part taxon-name-part-type="genus" reg="Cacoecimorpha">Cacoecimorpha</tp:taxon-name-part> <tp:taxon-name-part taxon-name-part-type="species" reg="pronubana">pronubana</tp:taxon-name-part></tp:taxon-name></italic> feeding on spurge flax (<italic><tp:taxon-name><tp:taxon-name-part taxon-name-part-type="genus" reg="Daphne">Daphne</tp:taxon-name-part> <tp:taxon-name-part taxon-name-part-type="species" reg="gnidium">gnidium</tp:taxon-name-part></tp:taxon-name></italic> Linnaeus, 1753) in Tuscany (<xref ref-type="bibr" rid="B114">Scaramozzino et al. 2017b</xref>).</p></tp:treatment-sec><tp:treatment-sec sec-type="Ecological role" id="SECID0ENKDK"><title>Ecological role.</title><p>
              <italic><tp:taxon-name><tp:taxon-name-part taxon-name-part-type="genus" reg="Trichomma">Trichomma</tp:taxon-name-part> <tp:taxon-name-part taxon-name-part-type="species" reg="enecator">enecator</tp:taxon-name-part></tp:taxon-name></italic> is a solitary, koinobiont, larval-pupal endoparasitoid on fruit-mining or other concealed lepidopterous larvae. It is one of the most common parasitoids of the codling moth in Europe (<xref ref-type="bibr" rid="B43">Franck et al. 2017</xref>). Although quite common, its control action on the codling moth is limited, with parasitization rates rarely exceeding 5% (Table <xref ref-type="table" rid="T4">4</xref>), being inexplicably absent in some apple orchards (<xref ref-type="bibr" rid="B82">Maalouly et al. 2013</xref>).</p><table-wrap id="T4" position="float" orientation="portrait"><label>Table 4.</label><caption><p>
                  <italic><tp:taxon-name><tp:taxon-name-part taxon-name-part-type="genus" reg="Trichomma">Trichomma</tp:taxon-name-part> <tp:taxon-name-part taxon-name-part-type="species" reg="enecator">enecator</tp:taxon-name-part></tp:taxon-name></italic> (Rossi): parasitization rates recorded on <italic><tp:taxon-name><tp:taxon-name-part taxon-name-part-type="genus" reg="Cydia">Cydia</tp:taxon-name-part> <tp:taxon-name-part taxon-name-part-type="species" reg="pomonella">pomonella</tp:taxon-name-part></tp:taxon-name></italic> and other hosts.</p></caption><table id="TID0E44CI" rules="all"><tbody><tr><th rowspan="1" colspan="1">Species</th><th rowspan="1" colspan="1">Place</th><th rowspan="1" colspan="1">Parasitization rate</th><th rowspan="1" colspan="1">Reference</th><th rowspan="1" colspan="1">Notes</th></tr><tr><td rowspan="1" colspan="1">
                      <italic><tp:taxon-name><tp:taxon-name-part taxon-name-part-type="genus" reg="Cydia">Cydia</tp:taxon-name-part> <tp:taxon-name-part taxon-name-part-type="species" reg="pomonella">pomonella</tp:taxon-name-part></tp:taxon-name></italic>
                    </td><td rowspan="1" colspan="1">France</td><td rowspan="1" colspan="1">0.23–3.11</td><td rowspan="1" colspan="1">
                      <xref ref-type="bibr" rid="B109">Rosenberg (1934)</xref>
                    </td><td rowspan="1" colspan="1">Winter generation on apple; found in 8 out of 11 locations studied</td></tr><tr><td rowspan="1" colspan="1">
                      <italic><tp:taxon-name><tp:taxon-name-part taxon-name-part-type="genus" reg="Cydia">Cydia</tp:taxon-name-part> <tp:taxon-name-part taxon-name-part-type="species" reg="pomonella">pomonella</tp:taxon-name-part></tp:taxon-name></italic>
                    </td><td rowspan="1" colspan="1">Switzerland, South-West</td><td rowspan="1" colspan="1">0.6–2.9</td><td rowspan="1" colspan="1">
                      <xref ref-type="bibr" rid="B3">Athanassov et al. (1998)</xref>
                    </td><td rowspan="1" colspan="1">Winter generation on apple; <italic><tp:taxon-name><tp:taxon-name-part taxon-name-part-type="genus" reg="Trichomma">T.</tp:taxon-name-part> <tp:taxon-name-part taxon-name-part-type="species" reg="enecator">enecator</tp:taxon-name-part></tp:taxon-name></italic> represents 42% of all the reared parasitoids</td></tr><tr><td rowspan="1" colspan="1">
                      <italic><tp:taxon-name><tp:taxon-name-part taxon-name-part-type="genus" reg="Cydia">Cydia</tp:taxon-name-part> <tp:taxon-name-part taxon-name-part-type="species" reg="pomonella">pomonella</tp:taxon-name-part></tp:taxon-name></italic>
                    </td><td rowspan="1" colspan="1">Syria, coastal region</td><td rowspan="1" colspan="1">5.64</td><td rowspan="1" colspan="1">
                      <xref ref-type="bibr" rid="B68">Ismail and Albittar (2016)</xref>
                    </td><td rowspan="1" colspan="1">In a neglected apple orchards in 2003</td></tr><tr><td rowspan="1" colspan="1">
                      <italic><tp:taxon-name><tp:taxon-name-part taxon-name-part-type="genus" reg="Cydia">Cydia</tp:taxon-name-part> <tp:taxon-name-part taxon-name-part-type="species" reg="pomonella">pomonella</tp:taxon-name-part></tp:taxon-name></italic>
                    </td><td rowspan="1" colspan="1">Syria, coastal region</td><td rowspan="1" colspan="1">1.92–3.27</td><td rowspan="1" colspan="1">
                      <xref ref-type="bibr" rid="B68">Ismail and Albittar (2016)</xref>
                    </td><td rowspan="1" colspan="1">In two neglected apple orchards in 2004, all generations</td></tr><tr><td rowspan="1" colspan="1">
                      <italic><tp:taxon-name><tp:taxon-name-part taxon-name-part-type="genus" reg="Cydia">Cydia</tp:taxon-name-part> <tp:taxon-name-part taxon-name-part-type="species" reg="pomonella">pomonella</tp:taxon-name-part></tp:taxon-name></italic>
                    </td><td rowspan="1" colspan="1">Germany, Baden-Württemberg</td><td rowspan="1" colspan="1">1.22</td><td rowspan="1" colspan="1">
                      <xref ref-type="bibr" rid="B73">Lashkari-Bod and Zebitz (2014)</xref>
                    </td><td rowspan="1" colspan="1">On apple, from spring and autumn collections</td></tr><tr><td rowspan="1" colspan="1">
                      <italic><tp:taxon-name><tp:taxon-name-part taxon-name-part-type="genus" reg="Cydia">Cydia</tp:taxon-name-part> <tp:taxon-name-part taxon-name-part-type="species" reg="pomonella">pomonella</tp:taxon-name-part></tp:taxon-name></italic>
                    </td><td rowspan="1" colspan="1">Switzerland, South</td><td rowspan="1" colspan="1">9.9</td><td rowspan="1" colspan="1">
                      <xref ref-type="bibr" rid="B90">Mills (2005)</xref>
                    </td><td rowspan="1" colspan="1">Maximum percent rates recorded in an individual orchard</td></tr><tr><td rowspan="1" colspan="1">
                      <italic><tp:taxon-name><tp:taxon-name-part taxon-name-part-type="genus" reg="Cydia">Cydia</tp:taxon-name-part> <tp:taxon-name-part taxon-name-part-type="species" reg="pomonella">pomonella</tp:taxon-name-part></tp:taxon-name></italic>
                    </td><td rowspan="1" colspan="1">Austria, East</td><td rowspan="1" colspan="1">7.4</td><td rowspan="1" colspan="1">
                      <xref ref-type="bibr" rid="B90">Mills (2005)</xref>
                    </td><td rowspan="1" colspan="1">Maximum percent rates recorded in an individual orchard</td></tr><tr><td rowspan="1" colspan="1">
                      <italic><tp:taxon-name><tp:taxon-name-part taxon-name-part-type="genus" reg="Cydia">Cydia</tp:taxon-name-part> <tp:taxon-name-part taxon-name-part-type="species" reg="pomonella">pomonella</tp:taxon-name-part></tp:taxon-name></italic>
                    </td><td rowspan="1" colspan="1">Spain, Asturia</td><td rowspan="1" colspan="1">0.26–0.83</td><td rowspan="1" colspan="1">
                      <xref ref-type="bibr" rid="B92">Miñarro and Dapena (2004)</xref>
                    </td><td rowspan="1" colspan="1">In 2001 and 2002 respectively; winter generation on apple</td></tr><tr><td rowspan="1" colspan="1">
                      <italic><tp:taxon-name><tp:taxon-name-part taxon-name-part-type="genus" reg="Cydia">Cydia</tp:taxon-name-part> <tp:taxon-name-part taxon-name-part-type="species" reg="pomonella">pomonella</tp:taxon-name-part></tp:taxon-name></italic>
                    </td><td rowspan="1" colspan="1">Switzerland, upper Rhine-valley</td><td rowspan="1" colspan="1">parasitization rates as in <xref ref-type="bibr" rid="B149">Wildbolz and Staub (1985)</xref> and <xref ref-type="bibr" rid="B3">Athanassov et al. (1998)</xref></td><td rowspan="1" colspan="1">
                      <xref ref-type="bibr" rid="B53">Höhn et al. (1999)</xref>
                    </td><td rowspan="1" colspan="1">Winter generation on apple</td></tr><tr><td rowspan="1" colspan="1">
                      <italic><tp:taxon-name><tp:taxon-name-part taxon-name-part-type="genus" reg="Archips">Archips</tp:taxon-name-part> <tp:taxon-name-part taxon-name-part-type="species" reg="crataegana">crataegana</tp:taxon-name-part></tp:taxon-name></italic>
                    </td><td rowspan="1" colspan="1">Romania, Iaşy</td><td rowspan="1" colspan="1">9.21</td><td rowspan="1" colspan="1">
                      <xref ref-type="bibr" rid="B81">Lungu-Constantineanu (2009)</xref>
                    </td><td rowspan="1" colspan="1">From oak (<italic><tp:taxon-name><tp:taxon-name-part taxon-name-part-type="genus" reg="Quercus">Quercus</tp:taxon-name-part> <tp:taxon-name-part taxon-name-part-type="species" reg="petraea">petraea</tp:taxon-name-part></tp:taxon-name></italic>)</td></tr><tr><td rowspan="1" colspan="1">
                      <italic><tp:taxon-name><tp:taxon-name-part taxon-name-part-type="genus" reg="Archips">Archips</tp:taxon-name-part> <tp:taxon-name-part taxon-name-part-type="species" reg="rosana">rosana</tp:taxon-name-part></tp:taxon-name></italic>
                    </td><td rowspan="1" colspan="1">Poland, environs of Poznań</td><td rowspan="1" colspan="1">0.48–0.28 (average of two years = 0.76)</td><td rowspan="1" colspan="1">
                      <xref ref-type="bibr" rid="B103">Piekarska-Boniecka (1994)</xref>
                    </td><td rowspan="1" colspan="1">On red currant in 1989 and 1990 respectively</td></tr></tbody></table></table-wrap><p>What we know about its biology is mainly due to <xref ref-type="bibr" rid="B109">Rosenberg (1934)</xref>, who studied the codling moth in French apple orchards. This parasitoid attacks the host larvae, hibernating in the larval stage inside the host; the adult emerges from the pupa, some weeks before the host; the emergence period, in outdoor insectary, lasts 10–24 days, from the second half of May to the beginning of June. In captivity both genders may live approximately a month. Females start to oviposit one or two days after emergence, and their eggs hatch in approximately eight days (<xref ref-type="bibr" rid="B109">Rosenberg 1934</xref>). Despite its presence in most of the areas in Rosenberg’s survey, the parasitism rate never surpassed 3.11%.</p><p>
              <italic><tp:taxon-name><tp:taxon-name-part taxon-name-part-type="genus" reg="Trichomma">Trichomma</tp:taxon-name-part> <tp:taxon-name-part taxon-name-part-type="species" reg="enecator">enecator</tp:taxon-name-part></tp:taxon-name></italic> females parasitize all the larval instars of the codling moth inside the fruits. The females are attracted by exudates that accumulate on the surface of the fruits infested by the codling moth larvae; in the absence of these exudates, the parasitization behavior is disrupted (<xref ref-type="bibr" rid="B91">Mills and Dixon 1993</xref>). To breed this species in insectarium is very difficult (<xref ref-type="bibr" rid="B90">Mills 2005</xref>), even if <xref ref-type="bibr" rid="B111">Russ and Faber (1978)</xref> were able to rear it until F6 generation by the same method used to rear <italic><tp:taxon-name><tp:taxon-name-part taxon-name-part-type="genus" reg="Ascogaster">Ascogaster</tp:taxon-name-part> <tp:taxon-name-part taxon-name-part-type="species" reg="quadridentatus">quadridentatus</tp:taxon-name-part></tp:taxon-name></italic> Wesmael, 1845 (<tp:taxon-name><tp:taxon-name-part taxon-name-part-type="order">Hymenoptera</tp:taxon-name-part></tp:taxon-name>, <tp:taxon-name><tp:taxon-name-part taxon-name-part-type="family">Braconidae</tp:taxon-name-part></tp:taxon-name>).</p><p>At our latitude, <italic><tp:taxon-name><tp:taxon-name-part taxon-name-part-type="genus" reg="Trichomma">T.</tp:taxon-name-part> <tp:taxon-name-part taxon-name-part-type="species" reg="enecator">enecator</tp:taxon-name-part></tp:taxon-name></italic> is a multivoltine species, while in Central-Northern Europe (<xref ref-type="bibr" rid="B46">Gauld and Mitchell 1977</xref>, <xref ref-type="bibr" rid="B120">Sedivy 2001</xref>) and Spain (<xref ref-type="bibr" rid="B92">Miñarro and Dapena 2004</xref>) it is presumably bivoltine. According to our personal observations, in Italy it shows three generations per year, and can attack all three generations of <abbrev xmlns:xlink="http://www.w3.org/1999/xlink" xlink:title="European grapevine moth" id="ABBRID0EZ2DK" xlink:type="simple">EGVM</abbrev>.</p><p>
              <italic><tp:taxon-name><tp:taxon-name-part taxon-name-part-type="genus" reg="Trichomma">Trichomma</tp:taxon-name-part> <tp:taxon-name-part taxon-name-part-type="species" reg="enecator">enecator</tp:taxon-name-part></tp:taxon-name></italic> has a secondary importance on <abbrev xmlns:xlink="http://www.w3.org/1999/xlink" xlink:title="European grapevine moth" id="ABBRID0EK3DK" xlink:type="simple">EGVM</abbrev>; <xref ref-type="bibr" rid="B132">Telenga (1934)</xref> obtained it in early June in Crimea. In Piedmont (Italy), a single specimen emerged from pupae of the overwintering generation of <italic><tp:taxon-name><tp:taxon-name-part taxon-name-part-type="genus" reg="Lobesia">L.</tp:taxon-name-part> <tp:taxon-name-part taxon-name-part-type="species" reg="botrana">botrana</tp:taxon-name-part></tp:taxon-name></italic> (<xref ref-type="bibr" rid="B24">Colombera et al. 2001</xref>). In the Natural Reserve of San Rossore (Pisa, Tuscany), we obtained 13 specimens of <italic><tp:taxon-name><tp:taxon-name-part taxon-name-part-type="genus" reg="Trichomma">T.</tp:taxon-name-part> <tp:taxon-name-part taxon-name-part-type="species" reg="enecator">enecator</tp:taxon-name-part></tp:taxon-name></italic> from <abbrev xmlns:xlink="http://www.w3.org/1999/xlink" xlink:title="European grapevine moth" id="ABBRID0EM4DK" xlink:type="simple">EGVM</abbrev> pupae in July 2012 and from <abbrev xmlns:xlink="http://www.w3.org/1999/xlink" xlink:title="European grapevine moth" id="ABBRID0EQ4DK" xlink:type="simple">EGVM</abbrev> and <italic><tp:taxon-name><tp:taxon-name-part taxon-name-part-type="genus" reg="Cacoecimorpha">C.</tp:taxon-name-part> <tp:taxon-name-part taxon-name-part-type="species" reg="pronubana">pronubana</tp:taxon-name-part></tp:taxon-name></italic> pupae in May and July 2014. Pupae of both tortricids were collected into the nests formed by the larva on the apical buds of the spurge flax <italic><tp:taxon-name><tp:taxon-name-part taxon-name-part-type="genus" reg="Daphne">Daphne</tp:taxon-name-part> <tp:taxon-name-part taxon-name-part-type="species" reg="gnidium">gnidium</tp:taxon-name-part></tp:taxon-name></italic> (<tp:taxon-name><tp:taxon-name-part taxon-name-part-type="order">Malvales</tp:taxon-name-part></tp:taxon-name>, <tp:taxon-name><tp:taxon-name-part taxon-name-part-type="family">Thymelaeaceae</tp:taxon-name-part></tp:taxon-name>) (<xref ref-type="bibr" rid="B114">Scaramozzino et al. 2017b</xref>).</p><fig id="F2" position="float" orientation="portrait"><label>Figure 2.</label><caption><p>
                  <italic><tp:taxon-name><tp:taxon-name-part taxon-name-part-type="genus" reg="Trichomma">Trichomma</tp:taxon-name-part> <tp:taxon-name-part taxon-name-part-type="species" reg="enecator">enecator</tp:taxon-name-part></tp:taxon-name></italic> (Rossi, 1790) (IT, San Rossore Pisa, ex <italic><tp:taxon-name><tp:taxon-name-part taxon-name-part-type="genus" reg="Lobesia">Lobesia</tp:taxon-name-part> <tp:taxon-name-part taxon-name-part-type="species" reg="botrana">botrana</tp:taxon-name-part></tp:taxon-name></italic>) <bold>A</bold> female habitus lateral view <bold>B</bold> male habitus lateral view <bold>C</bold> female head frontal view <bold>D</bold> female head and mesosoma dorsal view <bold>E</bold> female head and mesosoma lateral view.</p></caption><graphic xmlns:xlink="http://www.w3.org/1999/xlink" xlink:href="zookeys-772-047-g002.jpg" position="float" orientation="portrait" xlink:type="simple" id="oo_215396.jpg"/></fig></tp:treatment-sec><ref-list><ref id="B24"><mixed-citation xmlns:xlink="http://www.w3.org/1999/xlink" xlink:type="simple">
          <person-group><name name-style="western"><surname>Colombera</surname><given-names>S</given-names></name><name name-style="western"><surname>Alma</surname><given-names>A</given-names></name><name name-style="western"><surname>Arzone</surname><given-names>A</given-names></name></person-group> (<year>2001</year>) <article-title>Comparison between the parasitoids of <italic><tp:taxon-name><tp:taxon-name-part taxon-name-part-type="genus">Lobesia</tp:taxon-name-part> <tp:taxon-name-part taxon-name-part-type="species">botrana</tp:taxon-name-part></tp:taxon-name></italic> and <italic><tp:taxon-name><tp:taxon-name-part taxon-name-part-type="genus">Eupoecilia</tp:taxon-name-part> <tp:taxon-name-part taxon-name-part-type="species">ambiguella</tp:taxon-name-part></tp:taxon-name></italic> in conventional and integrated vineyards.</article-title> <source>IOBC/WPRS Bulletin</source> <volume>24</volume>(<issue>7</issue>): <fpage>91</fpage>–<lpage>96</lpage>.</mixed-citation></ref><ref id="B114"><mixed-citation xmlns:xlink="http://www.w3.org/1999/xlink" xlink:type="simple">
          <person-group><name name-style="western"><surname>Scaramozzino</surname><given-names>PL</given-names></name><name name-style="western"><surname>Loni</surname><given-names>A</given-names></name><name name-style="western"><surname>Lucchi</surname><given-names>A</given-names></name><name name-style="western"><surname>Gandini</surname><given-names>L</given-names></name></person-group> (<year>2017b</year>) Who’s who in the nests molded by <italic><tp:taxon-name><tp:taxon-name-part taxon-name-part-type="genus">Lobesia</tp:taxon-name-part> <tp:taxon-name-part taxon-name-part-type="species">botrana</tp:taxon-name-part></tp:taxon-name></italic> on <italic><tp:taxon-name><tp:taxon-name-part taxon-name-part-type="genus">Daphne</tp:taxon-name-part> <tp:taxon-name-part taxon-name-part-type="species">gnidium</tp:taxon-name-part></tp:taxon-name></italic>? IOBC/WPRS Bulletin 128: 130–134.</mixed-citation></ref><ref id="B150"><mixed-citation xmlns:xlink="http://www.w3.org/1999/xlink" xlink:type="simple">
          <person-group><name name-style="western"><surname>Yu</surname><given-names>DSK</given-names></name><name name-style="western"><surname>Achterberg</surname><given-names>C van</given-names></name><name name-style="western"><surname>Horstmann</surname><given-names>K</given-names></name></person-group> (<year>2012</year>) Taxapad 2012, <tp:taxon-name><tp:taxon-name-part taxon-name-part-type="superfamily">Ichneumonoidea</tp:taxon-name-part></tp:taxon-name> 2011. Database on flash-drive. Ottawa. Available from: Yu DSK (1997–2012) Home of <tp:taxon-name><tp:taxon-name-part taxon-name-part-type="superfamily">Ichneumonoidea</tp:taxon-name-part></tp:taxon-name>. <ext-link xlink:type="simple" ext-link-type="uri" xlink:href="http://www.taxapad.com">http://www.taxapad.com</ext-link> [accessed: January 13, 2018]</mixed-citation></ref><ref id="B157"><mixed-citation xmlns:xlink="http://www.w3.org/1999/xlink" xlink:type="simple">
          <person-group><name name-style="western"><surname>Zwakhals</surname><given-names>K</given-names></name><name name-style="western"><surname>Achterberg</surname><given-names>C van</given-names></name></person-group> (<year>2017</year>) Fauna Europaea: <tp:taxon-name><tp:taxon-name-part taxon-name-part-type="family">Ichneumonidae</tp:taxon-name-part></tp:taxon-name>. Fauna Europaea vers.2017.06 <ext-link xlink:type="simple" ext-link-type="uri" xlink:href="http://fauna-eu.org">http://fauna-eu.org</ext-link></mixed-citation></ref><ref id="B18"><mixed-citation xmlns:xlink="http://www.w3.org/1999/xlink" xlink:type="simple">
          <person-group><name name-style="western"><surname>Carlson</surname><given-names>RW</given-names></name></person-group> (<year>1979</year>) <article-title>Family <tp:taxon-name><tp:taxon-name-part taxon-name-part-type="family">Ichneumonidae</tp:taxon-name-part></tp:taxon-name>. <tp:taxon-name><tp:taxon-name-part taxon-name-part-type="family">Stephanidae</tp:taxon-name-part></tp:taxon-name>.</article-title> In: <person-group><name name-style="western"><surname>Krombein</surname><given-names>KV</given-names></name><name name-style="western"><surname>Hurd</surname><given-names>Jr PD</given-names></name><name name-style="western"><surname>Smith</surname><given-names>DR</given-names></name><name name-style="western"><surname>Burks</surname><given-names>BD</given-names></name></person-group> (<role>eds</role>) <issue-title>Catalog of Hymenoptera in America north of Mexico.</issue-title> <source>Smithsonian Institution Press Washington</source>, <fpage>315</fpage>–<lpage>741</lpage>.</mixed-citation></ref><ref id="B145"><mixed-citation xmlns:xlink="http://www.w3.org/1999/xlink" xlink:type="simple">
          <person-group><name name-style="western"><surname>Vas</surname><given-names>Z</given-names></name><name name-style="western"><surname>Mifsud</surname><given-names>D</given-names></name><name name-style="western"><surname>Broad</surname><given-names>GR</given-names></name></person-group> (<year>2015</year>) <article-title>New records of ichneumon wasps (<tp:taxon-name><tp:taxon-name-part taxon-name-part-type="order">Hymenoptera</tp:taxon-name-part></tp:taxon-name>, <tp:taxon-name><tp:taxon-name-part taxon-name-part-type="family">Ichneumonidae</tp:taxon-name-part></tp:taxon-name>) from Malta.</article-title> <source>Bullettin of the Entomological Society of Malta</source> <volume>7</volume>: <fpage>139</fpage>–<lpage>142</lpage>.</mixed-citation></ref><ref id="B81"><mixed-citation xmlns:xlink="http://www.w3.org/1999/xlink" xlink:type="simple">
          <person-group><name name-style="western"><surname>Lungu-Constantineanu</surname><given-names>CS</given-names></name></person-group> (<year>2009</year>) <article-title>Parasitoid ichneumonids (<tp:taxon-name><tp:taxon-name-part taxon-name-part-type="order">Hymenoptera</tp:taxon-name-part></tp:taxon-name>) of some defoliator <tp:taxon-name><tp:taxon-name-part taxon-name-part-type="family">Tortricidae</tp:taxon-name-part></tp:taxon-name> moths in Bârnova forest massif, Iaşi county.</article-title> <source>Buletinul de informare entomologicӑ, Societatea Lepidopterologicӑ Românӑ</source> <volume>20</volume>: <fpage>39</fpage>–<lpage>42</lpage>.</mixed-citation></ref><ref id="B69"><mixed-citation xmlns:xlink="http://www.w3.org/1999/xlink" xlink:type="simple">
          <person-group><name name-style="western"><surname>Jansons</surname><given-names>A</given-names></name></person-group> (<year>2013</year>) Latvijas valsts meži. Mežsaimniecības pielāgošana klimata izmaiņām. Gada atskaite 2013, 245 pp. <ext-link xlink:type="simple" ext-link-type="uri" xlink:href="http://www.lvm.lv/images/lvm/Petijumi_un_publikacijas/Petijumi/MS_pielagosana_klimata_izmainam_2013.pdf">http://www.lvm.lv/images/lvm/Petijumi_un_publikacijas/Petijumi/MS_pielagosana_klimata_izmainam_2013.pdf</ext-link></mixed-citation></ref><ref id="B152"><mixed-citation xmlns:xlink="http://www.w3.org/1999/xlink" xlink:type="simple">
          <person-group><name name-style="western"><surname>Zaemdzhikova</surname><given-names>GI</given-names></name></person-group> (<year>2017</year>) <article-title><tp:taxon-name><tp:taxon-name-part taxon-name-part-type="genus">Ichneumon</tp:taxon-name-part></tp:taxon-name> wasps (<tp:taxon-name><tp:taxon-name-part taxon-name-part-type="order">Hymenoptera</tp:taxon-name-part></tp:taxon-name>: <tp:taxon-name><tp:taxon-name-part taxon-name-part-type="family">Ichneumonidae</tp:taxon-name-part></tp:taxon-name>) reared from <tp:taxon-name><tp:taxon-name-part taxon-name-part-type="subgenus">tortrix</tp:taxon-name-part></tp:taxon-name> moths (<tp:taxon-name><tp:taxon-name-part taxon-name-part-type="order">Lepidoptera</tp:taxon-name-part></tp:taxon-name>: <tp:taxon-name><tp:taxon-name-part taxon-name-part-type="family">Tortricidae</tp:taxon-name-part></tp:taxon-name>) in oak forests in Sofia region, Bulgaria.</article-title> <source>Acta Zoologica Bulgarica</source> <volume>8</volume>: <fpage>123</fpage>–<lpage>129</lpage>.</mixed-citation></ref><ref id="B50"><mixed-citation xmlns:xlink="http://www.w3.org/1999/xlink" xlink:type="simple">
          <person-group><name name-style="western"><surname>Habermehl</surname><given-names>H</given-names></name></person-group> (<year>1922</year>) <article-title>Beiträge zur Kenntnis der palaearktischen Ichneumonidenfauna.</article-title> <source>Konowia</source> <volume>1</volume>: <fpage>77</fpage>–<lpage>86</lpage>.</mixed-citation></ref><ref id="B97"><mixed-citation xmlns:xlink="http://www.w3.org/1999/xlink" xlink:type="simple">
          <person-group><name name-style="western"><surname>Nuzhna</surname><given-names>AD</given-names></name></person-group> (<year>2010</year>) <article-title><tp:taxon-name><tp:taxon-name-part taxon-name-part-type="family">Ichneumonidae</tp:taxon-name-part></tp:taxon-name> of the subfamily <tp:taxon-name><tp:taxon-name-part taxon-name-part-type="subfamily">Anomaloninae</tp:taxon-name-part></tp:taxon-name> (<tp:taxon-name><tp:taxon-name-part taxon-name-part-type="order">Hymenoptera</tp:taxon-name-part></tp:taxon-name>, <tp:taxon-name><tp:taxon-name-part taxon-name-part-type="family">Ichneumonidae</tp:taxon-name-part></tp:taxon-name>) in the Crimean fauna.</article-title> <source>Optimization and Protection of Ecosystems, Simferopol,</source> <volume>22</volume>(<issue>3</issue>): <fpage>76</fpage>–<lpage>81</lpage>.</mixed-citation></ref><ref id="B52"><mixed-citation xmlns:xlink="http://www.w3.org/1999/xlink" xlink:type="simple">
          <person-group><name name-style="western"><surname>Hassanein</surname><given-names>FA</given-names></name></person-group> (<year>1978</year>) <article-title>Zur Morphologie, Biologie und Oekologie von <italic><tp:taxon-name><tp:taxon-name-part taxon-name-part-type="genus">Anacampsis</tp:taxon-name-part> <tp:taxon-name-part taxon-name-part-type="species">populella</tp:taxon-name-part></tp:taxon-name></italic> (Clerck) (Lep., <tp:taxon-name><tp:taxon-name-part taxon-name-part-type="family">Gelechiidae</tp:taxon-name-part></tp:taxon-name>).</article-title> <source>Anzeiger fuer Schaedlingskunde, Pflanzenschutz Umweltschutz</source> <volume>51</volume>: <fpage>20</fpage>–<lpage>23</lpage>. <ext-link xlink:type="simple" ext-link-type="doi" xlink:href="10.1007/BF01903247">https://doi.org/10.1007/BF01903247</ext-link></mixed-citation></ref><ref id="B95"><mixed-citation xmlns:xlink="http://www.w3.org/1999/xlink" xlink:type="simple">
          <person-group><name name-style="western"><surname>Morley</surname><given-names>C</given-names></name></person-group> (<year>1915</year>) Ichneumonologia Britannica, V. The Ichneumons of Great Britain. <tp:taxon-name><tp:taxon-name-part taxon-name-part-type="subfamily">Ophioninae</tp:taxon-name-part></tp:taxon-name>. H. &amp; W. Brown, London (1914), X + 400 pp.</mixed-citation></ref><ref id="B127"><mixed-citation xmlns:xlink="http://www.w3.org/1999/xlink" xlink:type="simple">
          <person-group><name name-style="western"><surname>Starke</surname><given-names>H</given-names></name></person-group> (<year>1956</year>) <article-title>Ichneumonidenfauna der sächsischen Oberlausitz.</article-title> <source>Natura Lusatica (Bautzen)</source> <volume>3</volume>: <fpage>17</fpage>–<lpage>92</lpage>.</mixed-citation></ref><ref id="B74"><mixed-citation xmlns:xlink="http://www.w3.org/1999/xlink" xlink:type="simple">
          <person-group><name name-style="western"><surname>Leonardi</surname><given-names>G</given-names></name></person-group> (<year>1925</year>) Elenco delle specie di Insetti dannosi e dei loro parassiti ricordati in Italia fino all’anno 1911. Parte II. Ord. <tp:taxon-name><tp:taxon-name-part taxon-name-part-type="order">Lepidoptera</tp:taxon-name-part></tp:taxon-name>. Annali della Scuola superiore di Agricoltura di Portici 19/20: 81–301.</mixed-citation></ref><ref id="B119"><mixed-citation xmlns:xlink="http://www.w3.org/1999/xlink" xlink:type="simple">
          <person-group><name name-style="western"><surname>Sciarra</surname><given-names>G</given-names></name></person-group> (<year>1915</year>) <article-title>Contribuzione alla conoscenza della <italic><tp:taxon-name><tp:taxon-name-part taxon-name-part-type="genus">Carpocapsa</tp:taxon-name-part> <tp:taxon-name-part taxon-name-part-type="species">pomonella</tp:taxon-name-part></tp:taxon-name></italic> (L.). Bollettino del Laboratorio di Zoologia Generale e Agraria della R.</article-title> <source>Scuola d’Agricoltura in Portici</source> <volume>10</volume>: <fpage>32</fpage>–<lpage>50</lpage>.</mixed-citation></ref><ref id="B36"><mixed-citation xmlns:xlink="http://www.w3.org/1999/xlink" xlink:type="simple">
          <person-group><name name-style="western"><surname>Faggioli</surname><given-names>D</given-names></name></person-group> (<year>1938</year>) <article-title>Appunti entomologici. V.</article-title> <source>Bollettino dell’Istituto di Entomologia della Universita degli Studi di Bologna</source> <volume>11</volume>: <fpage>19</fpage>–<lpage>40</lpage>.</mixed-citation></ref><ref id="B126"><mixed-citation xmlns:xlink="http://www.w3.org/1999/xlink" xlink:type="simple">
          <person-group><name name-style="western"><surname>Silvestri</surname><given-names>F</given-names></name></person-group> (<year>1923</year>) <article-title>Contribuzioni alla conoscenza dei Tortricidi delle Querce (I –II). Bollettino del Laboratorio di Zoologia Generale e Agraria della R.</article-title> <source>Scuola d’Agricoltura in Portici</source> <volume>17</volume>: <fpage>41</fpage>–<lpage>107</lpage>.</mixed-citation></ref><ref id="B48"><mixed-citation xmlns:xlink="http://www.w3.org/1999/xlink" xlink:type="simple">
          <person-group><name name-style="western"><surname>Grandi</surname><given-names>G</given-names></name></person-group> (<year>1937</year>) <article-title>Parassiti della <italic><tp:taxon-name><tp:taxon-name-part taxon-name-part-type="genus">Cydia</tp:taxon-name-part> <tp:taxon-name-part taxon-name-part-type="species">molesta</tp:taxon-name-part></tp:taxon-name></italic> Busck riscontrati nell’Emilia.</article-title> <source>Bolletino dell’Istituto di Entomologia della Reale Università di Bologna</source> <volume>9</volume>: <fpage>250</fpage>–<lpage>252</lpage>.</mixed-citation></ref><ref id="B156"><mixed-citation xmlns:xlink="http://www.w3.org/1999/xlink" xlink:type="simple">
          <person-group><name name-style="western"><surname>Zocchi</surname><given-names>R</given-names></name></person-group> (<year>1952</year>) <article-title>Contributi alla conoscenza degli insetti delle piante forestali. II. Note biologiche sull’<italic><tp:taxon-name><tp:taxon-name-part taxon-name-part-type="genus">Evetria</tp:taxon-name-part> <tp:taxon-name-part taxon-name-part-type="species">buoliana</tp:taxon-name-part></tp:taxon-name></italic> Schiff. (<tp:taxon-name><tp:taxon-name-part taxon-name-part-type="order">Lepidoptera</tp:taxon-name-part></tp:taxon-name>: <tp:taxon-name><tp:taxon-name-part taxon-name-part-type="family">Tortricidae</tp:taxon-name-part></tp:taxon-name>).</article-title> <source>Redia</source> <volume>37</volume>: <fpage>346</fpage>–<lpage>369</lpage>.</mixed-citation></ref><ref id="B43"><mixed-citation xmlns:xlink="http://www.w3.org/1999/xlink" xlink:type="simple">
          <person-group><name name-style="western"><surname>Franck</surname><given-names>P</given-names></name><name name-style="western"><surname>Maalouly-Matar</surname><given-names>M</given-names></name><name name-style="western"><surname>Olivares</surname><given-names>J</given-names></name></person-group> (<year>2017</year>) <article-title>Molecular tools for the detection and the identification of <tp:taxon-name><tp:taxon-name-part taxon-name-part-type="order">Hymenoptera</tp:taxon-name-part></tp:taxon-name> parasitoids in tortricid fruit pests.</article-title> <source>International Journal of Molecular Sciences</source> <volume>18</volume>: <fpage>1</fpage>–<lpage>16</lpage>. <ext-link xlink:type="simple" ext-link-type="doi" xlink:href="10.3390/ijms18102031">https://doi.org/10.3390/ijms18102031</ext-link></mixed-citation></ref><ref id="B109"><mixed-citation xmlns:xlink="http://www.w3.org/1999/xlink" xlink:type="simple">
          <person-group><name name-style="western"><surname>Rosenberg</surname><given-names>HT</given-names></name></person-group> (<year>1934</year>) <article-title>The biology and distribution in France of the larval parasites of <italic><tp:taxon-name><tp:taxon-name-part taxon-name-part-type="genus">Cydia</tp:taxon-name-part> <tp:taxon-name-part taxon-name-part-type="species">pomonella</tp:taxon-name-part></tp:taxon-name></italic>, L.</article-title> <source>Bulletin of Entomological Research</source> <volume>25</volume>(<issue>2</issue>): <fpage>201</fpage>–<lpage>256</lpage>. <ext-link xlink:type="simple" ext-link-type="doi" xlink:href="10.1017/S0007485300012657">https://doi.org/10.1017/S0007485300012657</ext-link></mixed-citation></ref><ref id="B3"><mixed-citation xmlns:xlink="http://www.w3.org/1999/xlink" xlink:type="simple">
          <person-group><name name-style="western"><surname>Athanassov</surname><given-names>AZ</given-names></name><name name-style="western"><surname>Jeanneret</surname><given-names>P</given-names></name><name name-style="western"><surname>Charmillot</surname><given-names>PJ</given-names></name></person-group> (<year>1998</year>) <article-title>Parasitoids of codling moth and other leafrollers (<tp:taxon-name><tp:taxon-name-part taxon-name-part-type="order">Lepidoptera</tp:taxon-name-part></tp:taxon-name>, <tp:taxon-name><tp:taxon-name-part taxon-name-part-type="family">Tortricidae</tp:taxon-name-part></tp:taxon-name>) in apple orchards and forests in south-west Switzerland.</article-title> <source>Mitteilungen der Schweizerischen Entomologischen Gesellschaft</source> <volume>71</volume>(<issue>1–2</issue>): <fpage>153</fpage>–<lpage>162</lpage>.</mixed-citation></ref><ref id="B68"><mixed-citation xmlns:xlink="http://www.w3.org/1999/xlink" xlink:type="simple">
          <person-group><name name-style="western"><surname>Ismail</surname><given-names>M</given-names></name><name name-style="western"><surname>Albittar</surname><given-names>L</given-names></name></person-group> (<year>2016</year>) <article-title>Mortality factors affecting immature stages of codling moth, <italic><tp:taxon-name><tp:taxon-name-part taxon-name-part-type="genus">Cydia</tp:taxon-name-part> <tp:taxon-name-part taxon-name-part-type="species">pomonella</tp:taxon-name-part></tp:taxon-name></italic> (<tp:taxon-name><tp:taxon-name-part taxon-name-part-type="order">Lepidoptera</tp:taxon-name-part></tp:taxon-name>: <tp:taxon-name><tp:taxon-name-part taxon-name-part-type="family">Tortricidae</tp:taxon-name-part></tp:taxon-name>), and the impact of parasitoid complex.</article-title> <source>Biocontrol Science and Technology</source> <volume>26</volume>(<issue>1</issue>): <fpage>72</fpage>–<lpage>85</lpage>. <ext-link xlink:type="simple" ext-link-type="doi" xlink:href="10.1080/09583157.2015.1076378">https://doi.org/10.1080/09583157.2015.1076378</ext-link></mixed-citation></ref><ref id="B73"><mixed-citation xmlns:xlink="http://www.w3.org/1999/xlink" xlink:type="simple">
          <person-group><name name-style="western"><surname>Lashkari-Bod</surname><given-names>A</given-names></name><name name-style="western"><surname>Zebitz</surname><given-names>CPW</given-names></name></person-group> (<year>2014</year>) Diversity and abundance of parasitoids in organic apple orchards in Baden-Württemberg. 16th International Conference on Organic Fruit-Growing, At Stuttgart-Hohenheim, Germany: 195–199.</mixed-citation></ref><ref id="B90"><mixed-citation xmlns:xlink="http://www.w3.org/1999/xlink" xlink:type="simple">
          <person-group><name name-style="western"><surname>Mills</surname><given-names>NJ</given-names></name></person-group> (<year>2005</year>) <article-title>Selecting effective parasitoids for biological control introductions: codling moth as a case study.</article-title> <source>Biological Control</source> <volume>34</volume>: <fpage>274</fpage>–<lpage>282</lpage>. <ext-link xlink:type="simple" ext-link-type="doi" xlink:href="10.1016/j.biocontrol.2005.02.012">https://doi.org/10.1016/j.biocontrol.2005.02.012</ext-link></mixed-citation></ref><ref id="B92"><mixed-citation xmlns:xlink="http://www.w3.org/1999/xlink" xlink:type="simple">
          <person-group><name name-style="western"><surname>Miñarro</surname><given-names>M</given-names></name><name name-style="western"><surname>Dapena</surname><given-names>E</given-names></name></person-group> (<year>2004</year>) <article-title>Parasitoids of the codling moth <italic><tp:taxon-name><tp:taxon-name-part taxon-name-part-type="genus">Cydia</tp:taxon-name-part> <tp:taxon-name-part taxon-name-part-type="species">pomonella</tp:taxon-name-part></tp:taxon-name></italic> in Asturian apple orchards.</article-title> <source>Boletin de Sanidad Vegetal Plagas</source> <volume>30</volume>(<issue>3</issue>): <fpage>507</fpage>–<lpage>517</lpage>.</mixed-citation></ref><ref id="B149"><mixed-citation xmlns:xlink="http://www.w3.org/1999/xlink" xlink:type="simple">
          <person-group><name name-style="western"><surname>Wildbolz</surname><given-names>T</given-names></name><name name-style="western"><surname>Staub</surname><given-names>A</given-names></name></person-group> (<year>1985</year>) <article-title>Der Schlüpfverlauf männlicher und weiblicher Apfelwicklerfalter (<italic><tp:taxon-name><tp:taxon-name-part taxon-name-part-type="genus">Cydia</tp:taxon-name-part> <tp:taxon-name-part taxon-name-part-type="species">pomonella</tp:taxon-name-part></tp:taxon-name></italic>) und der Raupenparasiten im Insektarium.</article-title> <source>Mitteilungen der Schweizerischen Entomologischen Gesellschaft</source> <volume>58</volume>: <fpage>199</fpage>–<lpage>204</lpage>.</mixed-citation></ref><ref id="B53"><mixed-citation xmlns:xlink="http://www.w3.org/1999/xlink" xlink:type="simple">
          <person-group><name name-style="western"><surname>Höhn</surname><given-names>H</given-names></name><name name-style="western"><surname>Graf</surname><given-names>B</given-names></name><name name-style="western"><surname>Höpli</surname><given-names>HU</given-names></name></person-group> (<year>1999</year>) <article-title>Codling moth (<italic><tp:taxon-name><tp:taxon-name-part taxon-name-part-type="genus">Cydia</tp:taxon-name-part> <tp:taxon-name-part taxon-name-part-type="species">pomonella</tp:taxon-name-part></tp:taxon-name></italic> L.): investigations on diapause and hibernation.</article-title> <source>IOBC/WPRS Bulletin</source> <volume>22</volume>(<issue>6</issue>): <fpage>87</fpage>–<lpage>93</lpage>.</mixed-citation></ref><ref id="B103"><mixed-citation xmlns:xlink="http://www.w3.org/1999/xlink" xlink:type="simple">
          <person-group><name name-style="western"><surname>Piekarska-Boniecka</surname><given-names>H</given-names></name></person-group> (<year>1994</year>) <article-title>[Contribution to the knowledge of the leaf-rollers (<tp:taxon-name><tp:taxon-name-part taxon-name-part-type="order">Lepidoptera</tp:taxon-name-part></tp:taxon-name>, <tp:taxon-name><tp:taxon-name-part taxon-name-part-type="family">Tortricidae</tp:taxon-name-part></tp:taxon-name>) and their parasitoids (<tp:taxon-name><tp:taxon-name-part taxon-name-part-type="order">Hymenoptera</tp:taxon-name-part></tp:taxon-name>, <tp:taxon-name><tp:taxon-name-part taxon-name-part-type="family">Ichneumonidae</tp:taxon-name-part></tp:taxon-name>) occurring on the red currant in the environs of Poznan.] (in Polish with English summary).</article-title> <source>Wiadomosci Entomologiczne</source> <volume>13</volume>(<issue>3</issue>): <fpage>185</fpage>–<lpage>190</lpage>.</mixed-citation></ref><ref id="B82"><mixed-citation xmlns:xlink="http://www.w3.org/1999/xlink" xlink:type="simple">
          <person-group><name name-style="western"><surname>Maalouly</surname><given-names>M</given-names></name><name name-style="western"><surname>Franck</surname><given-names>P</given-names></name><name name-style="western"><surname>Bouvier</surname><given-names>J-C</given-names></name><name name-style="western"><surname>Toubon</surname><given-names>J-F</given-names></name><name name-style="western"><surname>Lavigne</surname><given-names>C</given-names></name></person-group> (<year>2013</year>) <article-title>Codling moth parasitism is affected by semi-natural habitats and agricultural practices at orchard and landscape levels.</article-title> <source>Agriculture Ecosystems &amp; Environment</source> <volume>169</volume>: <fpage>33</fpage>–<lpage>42</lpage>. <ext-link xlink:type="simple" ext-link-type="doi" xlink:href="10.1016/j.agee.2013.02.008">https://doi.org/10.1016/j.agee.2013.02.008</ext-link></mixed-citation></ref><ref id="B91"><mixed-citation xmlns:xlink="http://www.w3.org/1999/xlink" xlink:type="simple">
          <person-group><name name-style="western"><surname>Mills</surname><given-names>NJ</given-names></name><name name-style="western"><surname>Dixon</surname><given-names>PL</given-names></name></person-group> (<year>1993</year>) <article-title>Increasing parasitism of codling moth in walnuts.</article-title> <source>Walnut Research Reports</source> <volume>1992</volume>: <fpage>242</fpage>–<lpage>249</lpage>.</mixed-citation></ref><ref id="B111"><mixed-citation xmlns:xlink="http://www.w3.org/1999/xlink" xlink:type="simple">
          <person-group><name name-style="western"><surname>Russ</surname><given-names>K</given-names></name><name name-style="western"><surname>Faber</surname><given-names>B</given-names></name></person-group> (<year>1978</year>) Studies on the rearing of <italic><tp:taxon-name><tp:taxon-name-part taxon-name-part-type="genus">Trichomma</tp:taxon-name-part> <tp:taxon-name-part taxon-name-part-type="species">enecator</tp:taxon-name-part></tp:taxon-name></italic> (<tp:taxon-name><tp:taxon-name-part taxon-name-part-type="family">Ichneumonidae</tp:taxon-name-part></tp:taxon-name>), a parasite of codling moth. Mitteilungen aus der Biologischen Bundesanstalt für Land- und Forstwirtschaft, Berlin-Dahlem: 91–92.</mixed-citation></ref><ref id="B46"><mixed-citation xmlns:xlink="http://www.w3.org/1999/xlink" xlink:type="simple">
          <person-group><name name-style="western"><surname>Gauld</surname><given-names>ID</given-names></name><name name-style="western"><surname>Mitchell</surname><given-names>PA</given-names></name></person-group> (<year>1977</year>) Handbooks for the identification of British insects. Vol.VII. Part 2 (b). <tp:taxon-name><tp:taxon-name-part taxon-name-part-type="family">Ichneumonidae</tp:taxon-name-part></tp:taxon-name>. <tp:taxon-name><tp:taxon-name-part taxon-name-part-type="subfamily">Orthopelmatinae</tp:taxon-name-part></tp:taxon-name> &amp; <tp:taxon-name><tp:taxon-name-part taxon-name-part-type="subfamily">Anomaloninae</tp:taxon-name-part></tp:taxon-name>. Royal Entomological Society of London, 32 pp.</mixed-citation></ref><ref id="B120"><mixed-citation xmlns:xlink="http://www.w3.org/1999/xlink" xlink:type="simple">
          <person-group><name name-style="western"><surname>Sedivy</surname><given-names>J</given-names></name></person-group> (<year>2001</year>) <article-title>Contribution to the taxonomy and knowledge of hosts of ichneumonids (<tp:taxon-name><tp:taxon-name-part taxon-name-part-type="order">Hymenoptera</tp:taxon-name-part></tp:taxon-name>: <tp:taxon-name><tp:taxon-name-part taxon-name-part-type="family">Ichneumonidae</tp:taxon-name-part></tp:taxon-name>).</article-title> <source>Klapalekiana</source> <volume>37</volume>(<issue>1–2</issue>): <fpage>59</fpage>–<lpage>69</lpage>.</mixed-citation></ref><ref id="B132"><mixed-citation xmlns:xlink="http://www.w3.org/1999/xlink" xlink:type="simple">
          <person-group><name name-style="western"><surname>Telenga</surname><given-names>NA</given-names></name></person-group> (<year>1934</year>) <article-title>Parasiten und ihre Bedeutung in der Dynamik des Traubenwicklers (<italic><tp:taxon-name><tp:taxon-name-part taxon-name-part-type="genus">Polychrosis</tp:taxon-name-part> <tp:taxon-name-part taxon-name-part-type="species">botrana</tp:taxon-name-part></tp:taxon-name></italic> Schiff.).</article-title> <source>Journal of Pest Science</source> <volume>10</volume>(<issue>9</issue>): <fpage>101</fpage>–<lpage>106</lpage>. <ext-link xlink:type="simple" ext-link-type="doi" xlink:href="10.1007/BF02336199">https://doi.org/10.1007/BF02336199</ext-link></mixed-citation></ref></ref-list></tp:taxon-treatment>
