# Supplementary material for: Updated list of the insect parasitoids (Insecta, Hymenoptera) associated with Lobesia botrana (Denis & Schiffermüller, 1775) (Lepidoptera, Tortricidae) in Italy. 2. Hymenoptera, Ichneumonidae, Anomaloninae and Campopleginae
Source: Zookeys. 2018 Jul 6;(772):47–95. doi: 10.3897/zookeys.772.25288 (PMC6045682; doi:10.3897/zookeys.772.25288)
Supplement: XML Treatment for Campoplex [file zookeys.772.25288-treatment4.xml]

<!DOCTYPE tp:taxon-treatment
  PUBLIC "-//TaxonX//DTD Taxonomic Treatment Publishing DTD v0 20100105//EN" "tax-treatment-NSO.dtd">
<tp:taxon-treatment xmlns:tp="http://www.plazi.org/taxpub"><tp:treatment-meta><kwd-group><label>Taxon classification</label><kwd><named-content xmlns:xlink="http://www.w3.org/1999/xlink" content-type="kingdom">Animalia</named-content></kwd><kwd><named-content xmlns:xlink="http://www.w3.org/1999/xlink" content-type="order">Hymenoptera</named-content></kwd><kwd><named-content xmlns:xlink="http://www.w3.org/1999/xlink" content-type="family">Ichneumonidae</named-content></kwd></kwd-group><mixed-citation publication-type="journal"><person-group><name><surname>Scaramozzino</surname><given-names>Pier Luigi</given-names></name><name><surname>Giovanni</surname><given-names>Filippo Di</given-names></name><name><surname>Loni</surname><given-names>Augusto</given-names></name><name><surname>Ricciardi</surname><given-names>Renato</given-names></name><name><surname>Lucchi</surname><given-names>Andrea</given-names></name></person-group><article-title>Updated list of the insect parasitoids (<tp:taxon-name><tp:taxon-name-part taxon-name-part-type="class">Insecta</tp:taxon-name-part></tp:taxon-name>, <tp:taxon-name><tp:taxon-name-part taxon-name-part-type="order">Hymenoptera</tp:taxon-name-part></tp:taxon-name>) associated with <italic><tp:taxon-name><tp:taxon-name-part taxon-name-part-type="genus" reg="Lobesia">Lobesia</tp:taxon-name-part> <tp:taxon-name-part taxon-name-part-type="species" reg="botrana">botrana</tp:taxon-name-part></tp:taxon-name></italic> (Denis &amp; Schiffermüller, 1775) (<tp:taxon-name><tp:taxon-name-part taxon-name-part-type="order">Lepidoptera</tp:taxon-name-part></tp:taxon-name>, <tp:taxon-name><tp:taxon-name-part taxon-name-part-type="family">Tortricidae</tp:taxon-name-part></tp:taxon-name>) in Italy. 2. <tp:taxon-name><tp:taxon-name-part taxon-name-part-type="order">Hymenoptera</tp:taxon-name-part></tp:taxon-name>, <tp:taxon-name><tp:taxon-name-part taxon-name-part-type="family">Ichneumonidae</tp:taxon-name-part></tp:taxon-name>, <tp:taxon-name><tp:taxon-name-part taxon-name-part-type="subfamily">Anomaloninae</tp:taxon-name-part></tp:taxon-name> and <tp:taxon-name><tp:taxon-name-part taxon-name-part-type="subfamily">Campopleginae</tp:taxon-name-part></tp:taxon-name></article-title><source>Zookeys</source><day>6</day><month>7</month><year>2018</year><volume>2018</volume><issue>772</issue><fpage>47</fpage><lpage>95</lpage><pub-id pub-id-type="doi">10.3897/zookeys.772.25288</pub-id></mixed-citation></tp:treatment-meta><tp:nomenclature><tp:taxon-name>
              <tp:taxon-name-part taxon-name-part-type="genus" reg="Campoplex">Campoplex</tp:taxon-name-part>
            </tp:taxon-name><tp:taxon-authority>sp. Gravenhorst, 1829</tp:taxon-authority><tp:nomenclature-citation-list><tp:nomenclature-citation><tp:taxon-name>
                  <tp:taxon-name-part taxon-name-part-type="genus" reg="Campoplex">Campoplex</tp:taxon-name-part>
                </tp:taxon-name><comment>sp.: <xref ref-type="bibr" rid="B104">Pinna et al. 1989</xref>: 82; <xref ref-type="bibr" rid="B77">Lozzia and Rigamonti 1991</xref>: 34; <xref ref-type="bibr" rid="B26">Coscollá 1997</xref>: 218.</comment></tp:nomenclature-citation></tp:nomenclature-citation-list></tp:nomenclature><tp:treatment-sec sec-type="distribution" id="SECID0EYDEK"><title>Italian distribution of reared parasitoids.</title><p>Piedmont: <xref ref-type="bibr" rid="B104">Pinna et al. 1989</xref>; <xref ref-type="bibr" rid="B77">Lozzia and Rigamonti 1991</xref>.</p></tp:treatment-sec><tp:treatment-sec sec-type="distribution" id="SECID0EGEEK"><title>Distribution and host range.</title><p>The cosmopolitan genus <italic><tp:taxon-name><tp:taxon-name-part taxon-name-part-type="genus" reg="Campoplex">Campoplex</tp:taxon-name-part></tp:taxon-name></italic> Gravenhorst, 1829 includes ca. 210 species of koinobiont endoparasitoids of microlepidopteran larvae (mainly of the <tp:taxon-name><tp:taxon-name-part taxon-name-part-type="family">Tortricidae</tp:taxon-name-part></tp:taxon-name> family, but also of <tp:taxon-name><tp:taxon-name-part taxon-name-part-type="family">Coleophoridae</tp:taxon-name-part></tp:taxon-name>, <tp:taxon-name><tp:taxon-name-part taxon-name-part-type="family">Gelechiidae</tp:taxon-name-part></tp:taxon-name>, <tp:taxon-name><tp:taxon-name-part taxon-name-part-type="family">Pyralidae</tp:taxon-name-part></tp:taxon-name> etc.), and to a lesser extent of macrolepidoptera, <tp:taxon-name><tp:taxon-name-part taxon-name-part-type="order">Hymenoptera</tp:taxon-name-part></tp:taxon-name> <tp:taxon-name><tp:taxon-name-part taxon-name-part-type="suborder">Symphyta</tp:taxon-name-part></tp:taxon-name> and few <tp:taxon-name><tp:taxon-name-part taxon-name-part-type="order">Coleoptera</tp:taxon-name-part></tp:taxon-name> <tp:taxon-name><tp:taxon-name-part taxon-name-part-type="family">Curculionidae</tp:taxon-name-part></tp:taxon-name> (see <xref ref-type="bibr" rid="B150">Yu et al. 2012</xref> for a more comprehensive review). In Europe approximately 90 species are recorded (<xref ref-type="bibr" rid="B157">Zwakhals and van Achterberg 2017</xref>).</p></tp:treatment-sec><tp:treatment-sec sec-type="Ecological role" id="SECID0E6FEK"><title>Ecological role.</title><p>
              <xref ref-type="bibr" rid="B104">Pinna et al. (1989)</xref> obtained an unidentified species of <italic><tp:taxon-name><tp:taxon-name-part taxon-name-part-type="genus" reg="Campoplex">Campoplex</tp:taxon-name-part></tp:taxon-name></italic> from overwintering specimens of <italic><tp:taxon-name><tp:taxon-name-part taxon-name-part-type="genus" reg="Lobesia">L.</tp:taxon-name-part> <tp:taxon-name-part taxon-name-part-type="species" reg="botrana">botrana</tp:taxon-name-part></tp:taxon-name></italic>, with parasitism rates variable from 4.7 to 36.9%. <xref ref-type="bibr" rid="B77">Lozzia and Rigamonti (1991)</xref> found an unidentified species from overwintering generation of the <abbrev xmlns:xlink="http://www.w3.org/1999/xlink" xlink:title="European grapevine moth" id="ABBRID0E6GEK" xlink:type="simple">EGVM</abbrev>, with a parasitism rate close to 4%.</p></tp:treatment-sec><ref-list><ref id="B104"><mixed-citation xmlns:xlink="http://www.w3.org/1999/xlink" xlink:type="simple">
          <person-group><name name-style="western"><surname>Pinna</surname><given-names>M</given-names></name><name name-style="western"><surname>Gremo</surname><given-names>F</given-names></name><name name-style="western"><surname>Scaramozzino</surname><given-names>PL</given-names></name></person-group> (<year>1989</year>) <article-title>A preliminary investigation into the influence of biotic and abiotic environmental factors on the winter populations of <italic><tp:taxon-name><tp:taxon-name-part taxon-name-part-type="genus">Lobesia</tp:taxon-name-part> <tp:taxon-name-part taxon-name-part-type="species">botrana</tp:taxon-name-part></tp:taxon-name></italic> (Den. &amp; Schiff.) in veniyards in Piedmont, Italy (<tp:taxon-name><tp:taxon-name-part taxon-name-part-type="order">Lepidoptera</tp:taxon-name-part></tp:taxon-name> – <tp:taxon-name><tp:taxon-name-part taxon-name-part-type="family">Tortricidae</tp:taxon-name-part></tp:taxon-name>).</article-title> In: <person-group><name name-style="western"><surname>Cavalloro</surname><given-names>R</given-names></name></person-group> (<role>Ed.</role>) <issue-title>Influence of environmental factors on the control of grape pests, diseases and weeds.</issue-title> <source>Proceedings of a meeting of the EC Experts’ Group, Thessaloniki 6–8 October 1987</source>, <fpage>77</fpage>–<lpage>86</lpage>.</mixed-citation></ref><ref id="B77"><mixed-citation xmlns:xlink="http://www.w3.org/1999/xlink" xlink:type="simple">
          <person-group><name name-style="western"><surname>Lozzia</surname><given-names>GC</given-names></name><name name-style="western"><surname>Rigamonti</surname><given-names>IE</given-names></name></person-group> (<year>1991</year>) <article-title>Osservazioni sulle strategie di controllo biologiche e integrate delle tignole della vite in Italia settentrionale.</article-title> <source>Vignevini</source> <volume>11</volume>: <fpage>33</fpage>–<lpage>37</lpage>.</mixed-citation></ref><ref id="B26"><mixed-citation xmlns:xlink="http://www.w3.org/1999/xlink" xlink:type="simple">
          <person-group><name name-style="western"><surname>Coscollá</surname><given-names>R</given-names></name></person-group> (<year>1997</year>) <source>La polilla del racimo de la vid (<italic><tp:taxon-name><tp:taxon-name-part taxon-name-part-type="genus">Lobesia</tp:taxon-name-part> <tp:taxon-name-part taxon-name-part-type="species">botrana</tp:taxon-name-part></tp:taxon-name></italic> Den. y Schiff.).</source> <publisher-name>Generalitat Valenciana</publisher-name>, <publisher-loc>Consejerfa de Agricultura, Pesca y Alimentación, Valencia, Spain</publisher-loc>, <size units="page">613 pp</size>.</mixed-citation></ref><ref id="B150"><mixed-citation xmlns:xlink="http://www.w3.org/1999/xlink" xlink:type="simple">
          <person-group><name name-style="western"><surname>Yu</surname><given-names>DSK</given-names></name><name name-style="western"><surname>Achterberg</surname><given-names>C van</given-names></name><name name-style="western"><surname>Horstmann</surname><given-names>K</given-names></name></person-group> (<year>2012</year>) Taxapad 2012, <tp:taxon-name><tp:taxon-name-part taxon-name-part-type="superfamily">Ichneumonoidea</tp:taxon-name-part></tp:taxon-name> 2011. Database on flash-drive. Ottawa. Available from: Yu DSK (1997–2012) Home of <tp:taxon-name><tp:taxon-name-part taxon-name-part-type="superfamily">Ichneumonoidea</tp:taxon-name-part></tp:taxon-name>. <ext-link xlink:type="simple" ext-link-type="uri" xlink:href="http://www.taxapad.com">http://www.taxapad.com</ext-link> [accessed: January 13, 2018]</mixed-citation></ref><ref id="B157"><mixed-citation xmlns:xlink="http://www.w3.org/1999/xlink" xlink:type="simple">
          <person-group><name name-style="western"><surname>Zwakhals</surname><given-names>K</given-names></name><name name-style="western"><surname>Achterberg</surname><given-names>C van</given-names></name></person-group> (<year>2017</year>) Fauna Europaea: <tp:taxon-name><tp:taxon-name-part taxon-name-part-type="family">Ichneumonidae</tp:taxon-name-part></tp:taxon-name>. Fauna Europaea vers.2017.06 <ext-link xlink:type="simple" ext-link-type="uri" xlink:href="http://fauna-eu.org">http://fauna-eu.org</ext-link></mixed-citation></ref></ref-list></tp:taxon-treatment>
