# Supplementary material for: Updated list of the insect parasitoids (Insecta, Hymenoptera) associated with Lobesia botrana (Denis & Schiffermüller, 1775) (Lepidoptera, Tortricidae) in Italy. 2. Hymenoptera, Ichneumonidae, Anomaloninae and Campopleginae
Source: Zookeys. 2018 Jul 6;(772):47–95. doi: 10.3897/zookeys.772.25288 (PMC6045682; doi:10.3897/zookeys.772.25288)
Supplement: XML Treatment for Campoplex borealis [file zookeys.772.25288-treatment5.xml]

<!DOCTYPE tp:taxon-treatment
  PUBLIC "-//TaxonX//DTD Taxonomic Treatment Publishing DTD v0 20100105//EN" "tax-treatment-NSO.dtd">
<tp:taxon-treatment xmlns:tp="http://www.plazi.org/taxpub"><tp:treatment-meta><kwd-group><label>Taxon classification</label><kwd><named-content xmlns:xlink="http://www.w3.org/1999/xlink" content-type="kingdom">Animalia</named-content></kwd><kwd><named-content xmlns:xlink="http://www.w3.org/1999/xlink" content-type="order">Hymenoptera</named-content></kwd><kwd><named-content xmlns:xlink="http://www.w3.org/1999/xlink" content-type="family">Ichneumonidae</named-content></kwd></kwd-group><mixed-citation publication-type="journal"><person-group><name><surname>Scaramozzino</surname><given-names>Pier Luigi</given-names></name><name><surname>Giovanni</surname><given-names>Filippo Di</given-names></name><name><surname>Loni</surname><given-names>Augusto</given-names></name><name><surname>Ricciardi</surname><given-names>Renato</given-names></name><name><surname>Lucchi</surname><given-names>Andrea</given-names></name></person-group><article-title>Updated list of the insect parasitoids (<tp:taxon-name><tp:taxon-name-part taxon-name-part-type="class">Insecta</tp:taxon-name-part></tp:taxon-name>, <tp:taxon-name><tp:taxon-name-part taxon-name-part-type="order">Hymenoptera</tp:taxon-name-part></tp:taxon-name>) associated with <italic><tp:taxon-name><tp:taxon-name-part taxon-name-part-type="genus" reg="Lobesia">Lobesia</tp:taxon-name-part> <tp:taxon-name-part taxon-name-part-type="species" reg="botrana">botrana</tp:taxon-name-part></tp:taxon-name></italic> (Denis &amp; Schiffermüller, 1775) (<tp:taxon-name><tp:taxon-name-part taxon-name-part-type="order">Lepidoptera</tp:taxon-name-part></tp:taxon-name>, <tp:taxon-name><tp:taxon-name-part taxon-name-part-type="family">Tortricidae</tp:taxon-name-part></tp:taxon-name>) in Italy. 2. <tp:taxon-name><tp:taxon-name-part taxon-name-part-type="order">Hymenoptera</tp:taxon-name-part></tp:taxon-name>, <tp:taxon-name><tp:taxon-name-part taxon-name-part-type="family">Ichneumonidae</tp:taxon-name-part></tp:taxon-name>, <tp:taxon-name><tp:taxon-name-part taxon-name-part-type="subfamily">Anomaloninae</tp:taxon-name-part></tp:taxon-name> and <tp:taxon-name><tp:taxon-name-part taxon-name-part-type="subfamily">Campopleginae</tp:taxon-name-part></tp:taxon-name></article-title><source>Zookeys</source><day>6</day><month>7</month><year>2018</year><volume>2018</volume><issue>772</issue><fpage>47</fpage><lpage>95</lpage><pub-id pub-id-type="doi">10.3897/zookeys.772.25288</pub-id></mixed-citation></tp:treatment-meta><tp:nomenclature><tp:taxon-name>
              <tp:taxon-name-part taxon-name-part-type="genus" reg="Campoplex">Campoplex</tp:taxon-name-part>
              <tp:taxon-name-part taxon-name-part-type="species" reg="borealis">borealis</tp:taxon-name-part>
            </tp:taxon-name><tp:taxon-authority>(Zetterstedt, 1838)</tp:taxon-authority><xref ref-type="fig" rid="F3">Figure 3</xref><tp:nomenclature-citation-list><tp:nomenclature-citation><tp:taxon-name>
                  <tp:taxon-name-part taxon-name-part-type="genus" reg="Campoplex">Campoplex</tp:taxon-name-part> <tp:taxon-name-part taxon-name-part-type="species" reg="borealis">borealis</tp:taxon-name-part></tp:taxon-name><comment>: <xref ref-type="bibr" rid="B98">Nuzzaci and Triggiani 1982</xref>: 49.</comment></tp:nomenclature-citation></tp:nomenclature-citation-list></tp:nomenclature><tp:treatment-sec sec-type="distribution" id="SECID0E4IEK"><title>Italian distribution of reared parasitoids.</title><p>Apulia: <xref ref-type="bibr" rid="B98">Nuzzaci and Triggiani 1982</xref> [on <italic><tp:taxon-name><tp:taxon-name-part taxon-name-part-type="genus" reg="Daphne">Daphne</tp:taxon-name-part> <tp:taxon-name-part taxon-name-part-type="species" reg="gnidium">gnidium</tp:taxon-name-part></tp:taxon-name></italic> L.].</p></tp:treatment-sec><tp:treatment-sec sec-type="distribution" id="SECID0ESJEK"><title>Distribution.</title><p>The species is widely spread throughout Europe and Northern Russia (<xref ref-type="bibr" rid="B150">Yu et al. 2012</xref>; <xref ref-type="bibr" rid="B157">Zwakhals and van Achterberg 2017</xref>). In 1937, 96 adults of <italic><tp:taxon-name><tp:taxon-name-part taxon-name-part-type="genus" reg="Campoplex">C.</tp:taxon-name-part> <tp:taxon-name-part taxon-name-part-type="species" reg="borealis">borealis</tp:taxon-name-part></tp:taxon-name></italic> were released in U.S.A. (Connecticut) from Europe, to control the European pine shoot moth, <italic><tp:taxon-name><tp:taxon-name-part taxon-name-part-type="genus" reg="Rhyacionia">Rhyacionia</tp:taxon-name-part> <tp:taxon-name-part taxon-name-part-type="species" reg="buoliana">buoliana</tp:taxon-name-part></tp:taxon-name></italic> (Denis &amp; Schiffermüller, 1775) (<tp:taxon-name><tp:taxon-name-part taxon-name-part-type="order">Lepidoptera</tp:taxon-name-part></tp:taxon-name> <tp:taxon-name><tp:taxon-name-part taxon-name-part-type="family">Tortricidae</tp:taxon-name-part></tp:taxon-name>), but the species has not become established (<xref ref-type="bibr" rid="B32">Dowden 1962</xref>, <xref ref-type="bibr" rid="B12">Bartlett et al. 1978</xref>).</p></tp:treatment-sec><tp:treatment-sec sec-type="host" id="SECID0EELEK"><title>Host range.</title><p>
              <xref ref-type="bibr" rid="B150">Yu et al. (2012)</xref> report 19 host species associated with <italic><tp:taxon-name><tp:taxon-name-part taxon-name-part-type="genus" reg="Campoplex">C.</tp:taxon-name-part> <tp:taxon-name-part taxon-name-part-type="species" reg="borealis">borealis</tp:taxon-name-part></tp:taxon-name></italic>, belonging to the families <tp:taxon-name><tp:taxon-name-part taxon-name-part-type="family">Coleophoridae</tp:taxon-name-part></tp:taxon-name> (8 species), <tp:taxon-name><tp:taxon-name-part taxon-name-part-type="family">Tortricidae</tp:taxon-name-part></tp:taxon-name> (4 species, <italic><tp:taxon-name><tp:taxon-name-part taxon-name-part-type="genus" reg="Lobesia">L.</tp:taxon-name-part> <tp:taxon-name-part taxon-name-part-type="species" reg="botrana">botrana</tp:taxon-name-part></tp:taxon-name></italic> is not into the list), <tp:taxon-name><tp:taxon-name-part taxon-name-part-type="family">Psychidae</tp:taxon-name-part></tp:taxon-name>, <tp:taxon-name><tp:taxon-name-part taxon-name-part-type="family">Yponomeutidae</tp:taxon-name-part></tp:taxon-name>, <tp:taxon-name><tp:taxon-name-part taxon-name-part-type="family">Eriocraniidae</tp:taxon-name-part></tp:taxon-name>, <tp:taxon-name><tp:taxon-name-part taxon-name-part-type="family">Gelechiidae</tp:taxon-name-part></tp:taxon-name>, <tp:taxon-name><tp:taxon-name-part taxon-name-part-type="family">Gracillariidae</tp:taxon-name-part></tp:taxon-name>, <tp:taxon-name>Simaethidae</tp:taxon-name> (one species each) and on the weevil <italic><tp:taxon-name><tp:taxon-name-part taxon-name-part-type="genus" reg="Anthonomus">Anthonomus</tp:taxon-name-part> <tp:taxon-name-part taxon-name-part-type="species" reg="pomorum">pomorum</tp:taxon-name-part></tp:taxon-name></italic> (Linnaeus, 1758) (<tp:taxon-name><tp:taxon-name-part taxon-name-part-type="order">Coleoptera</tp:taxon-name-part></tp:taxon-name> <tp:taxon-name><tp:taxon-name-part taxon-name-part-type="family">Curculionidae</tp:taxon-name-part></tp:taxon-name>).</p></tp:treatment-sec><tp:treatment-sec sec-type="Ecological role" id="SECID0E6NEK"><title>Ecological role.</title><p>In three years of sampling on <italic><tp:taxon-name><tp:taxon-name-part taxon-name-part-type="genus" reg="Daphne">Daphne</tp:taxon-name-part> <tp:taxon-name-part taxon-name-part-type="species" reg="gnidium">gnidium</tp:taxon-name-part></tp:taxon-name></italic>, <xref ref-type="bibr" rid="B98">Nuzzaci and Triggiani (1982)</xref> obtained three specimens of this parasitoid from larvae of <italic><tp:taxon-name><tp:taxon-name-part taxon-name-part-type="genus" reg="Lobesia">L.</tp:taxon-name-part> <tp:taxon-name-part taxon-name-part-type="species" reg="botrana">botrana</tp:taxon-name-part></tp:taxon-name></italic> (identified by K. Horstmann). This is the only record on <abbrev xmlns:xlink="http://www.w3.org/1999/xlink" xlink:title="European grapevine moth" id="ABBRID0E6OEK" xlink:type="simple">EGVM</abbrev> so far.</p></tp:treatment-sec><tp:treatment-sec sec-type="Taxonomic notes" id="SECID0EDPEK"><title>Taxonomic notes.</title><p>
              <italic><tp:taxon-name><tp:taxon-name-part taxon-name-part-type="genus" reg="Campoplex">Campoplex</tp:taxon-name-part> <tp:taxon-name-part taxon-name-part-type="species" reg="borealis">borealis</tp:taxon-name-part></tp:taxon-name></italic> is the species that gives its name to a “<italic><tp:taxon-name><tp:taxon-name-part taxon-name-part-type="genus" reg="Campoplex"/><tp:taxon-name-part taxon-name-part-type="species" reg="borealis">borealis</tp:taxon-name-part></tp:taxon-name></italic>” species-group of the genus <italic><tp:taxon-name><tp:taxon-name-part taxon-name-part-type="genus" reg="Campoplex">Campoplex</tp:taxon-name-part></tp:taxon-name></italic> (<xref ref-type="bibr" rid="B64">Horstmann 2012</xref>). With the name of <italic><tp:taxon-name><tp:taxon-name-part taxon-name-part-type="genus" reg="Campoplex">C.</tp:taxon-name-part> <tp:taxon-name-part taxon-name-part-type="species" reg="borealis">borealis</tp:taxon-name-part></tp:taxon-name></italic> were indicated at least six different species (<xref ref-type="bibr" rid="B64">Horstmann 2012</xref>), morphologically very similar and mainly characterized by their host preferences. Right now, eight species are included in this species-group: <italic><tp:taxon-name><tp:taxon-name-part taxon-name-part-type="genus" reg="Campoplex">C.</tp:taxon-name-part> <tp:taxon-name-part taxon-name-part-type="species" reg="borealis">borealis</tp:taxon-name-part></tp:taxon-name></italic> (Zetterstedt, 1838), <italic><tp:taxon-name><tp:taxon-name-part taxon-name-part-type="genus" reg="Campoplex">C.</tp:taxon-name-part> <tp:taxon-name-part taxon-name-part-type="species" reg="jaeckhi">jaeckhi</tp:taxon-name-part></tp:taxon-name></italic> (Bauer, 1936), <italic><tp:taxon-name><tp:taxon-name-part taxon-name-part-type="genus" reg="Campoplex">C.</tp:taxon-name-part> <tp:taxon-name-part taxon-name-part-type="species" reg="psammae">psammae</tp:taxon-name-part></tp:taxon-name></italic> (Morley, 1915), <italic><tp:taxon-name><tp:taxon-name-part taxon-name-part-type="genus" reg="Campoplex">C.</tp:taxon-name-part> <tp:taxon-name-part taxon-name-part-type="species" reg="punctipleuris">punctipleuris</tp:taxon-name-part></tp:taxon-name></italic> Horstmann, 1980, <italic><tp:taxon-name><tp:taxon-name-part taxon-name-part-type="genus" reg="Campoplex">C.</tp:taxon-name-part> <tp:taxon-name-part taxon-name-part-type="species" reg="serratellae">serratellae</tp:taxon-name-part></tp:taxon-name></italic> Horstmann, 2012, <italic><tp:taxon-name><tp:taxon-name-part taxon-name-part-type="genus" reg="Campoplex">C.</tp:taxon-name-part> <tp:taxon-name-part taxon-name-part-type="species" reg="caloptiliae">caloptiliae</tp:taxon-name-part></tp:taxon-name></italic> Horstmann, 2013, <italic><tp:taxon-name><tp:taxon-name-part taxon-name-part-type="genus" reg="Campoplex">C.</tp:taxon-name-part> <tp:taxon-name-part taxon-name-part-type="species" reg="tussilaginis">tussilaginis</tp:taxon-name-part></tp:taxon-name></italic> Horstmann, 2013 and <italic><tp:taxon-name><tp:taxon-name-part taxon-name-part-type="genus" reg="Campoplex">Campoplex</tp:taxon-name-part> <tp:taxon-name-part taxon-name-part-type="species" reg="linosyridellae">linosyridellae</tp:taxon-name-part></tp:taxon-name></italic> Horstmann, 2016. They are mainly related to <tp:taxon-name><tp:taxon-name-part taxon-name-part-type="family">Coleophoridae</tp:taxon-name-part></tp:taxon-name> and <tp:taxon-name><tp:taxon-name-part taxon-name-part-type="family">Gelechiidae</tp:taxon-name-part></tp:taxon-name>; one species, <italic><tp:taxon-name><tp:taxon-name-part taxon-name-part-type="genus" reg="Campoplex">C.</tp:taxon-name-part> <tp:taxon-name-part taxon-name-part-type="species" reg="caloptiliae">caloptiliae</tp:taxon-name-part></tp:taxon-name></italic>, lives on <tp:taxon-name><tp:taxon-name-part taxon-name-part-type="family">Gracillariidae</tp:taxon-name-part></tp:taxon-name>, while a second species close to <italic><tp:taxon-name><tp:taxon-name-part taxon-name-part-type="genus" reg="Campoplex">C.</tp:taxon-name-part> <tp:taxon-name-part taxon-name-part-type="species" reg="psammae">psammae</tp:taxon-name-part></tp:taxon-name></italic> lives on <tp:taxon-name><tp:taxon-name-part taxon-name-part-type="family">Psychidae</tp:taxon-name-part></tp:taxon-name> (<xref ref-type="bibr" rid="B60">Horstmann 1980</xref>, <xref ref-type="bibr" rid="B64">2012</xref>, <xref ref-type="bibr" rid="B65">2013</xref>, <xref ref-type="bibr" rid="B123">Shaw et al. 2016</xref>). <xref ref-type="bibr" rid="B61">Horstmann (1985)</xref> does not mention <abbrev xmlns:xlink="http://www.w3.org/1999/xlink" xlink:title="European grapevine moth" id="ABBRID0EOVEK" xlink:type="simple">EGVM</abbrev> among the hosts of <italic><tp:taxon-name><tp:taxon-name-part taxon-name-part-type="genus" reg="Campoplex">C.</tp:taxon-name-part> <tp:taxon-name-part taxon-name-part-type="species" reg="borealis">borealis</tp:taxon-name-part></tp:taxon-name></italic>, despite a male and a female collected by Nuzzaci and Triggiani are in his collection in ZSM.</p><fig id="F3" position="float" orientation="portrait"><label>Figure 3.</label><caption><p>
                  <italic><tp:taxon-name><tp:taxon-name-part taxon-name-part-type="genus" reg="Campoplex">Campoplex</tp:taxon-name-part> <tp:taxon-name-part taxon-name-part-type="species" reg="borealis">borealis</tp:taxon-name-part></tp:taxon-name></italic> (Zetterstedt, 1838) (female: SP, Barcelona, March 28, 1964; male: CH, Sustenpaß, September 10, 1989, ex <italic><tp:taxon-name><tp:taxon-name-part taxon-name-part-type="genus" reg="Acleris">Acleris</tp:taxon-name-part> <tp:taxon-name-part taxon-name-part-type="species" reg="variegana">variegana</tp:taxon-name-part></tp:taxon-name></italic>; ZSM) <bold>A</bold> female habitus lateral view <bold>B</bold> male habitus lateral view <bold>C</bold> female head lateral view <bold>D</bold> female head frontal view <bold>E</bold> female head dorsal view <bold>F</bold> female propodeum dorsal view <bold>G</bold> female metasoma dorsal view <bold>H</bold> opened cocoon.</p></caption><graphic xmlns:xlink="http://www.w3.org/1999/xlink" xlink:href="zookeys-772-047-g003.jpg" position="float" orientation="portrait" xlink:type="simple" id="oo_215397.jpg"/></fig></tp:treatment-sec><ref-list><ref id="B98"><mixed-citation xmlns:xlink="http://www.w3.org/1999/xlink" xlink:type="simple">
          <person-group><name name-style="western"><surname>Nuzzaci</surname><given-names>G</given-names></name><name name-style="western"><surname>Triggiani</surname><given-names>O</given-names></name></person-group> (<year>1982</year>) <article-title>Note sulla biocenosi in Puglia della <tp:taxon-name><tp:taxon-name-part taxon-name-part-type="genus">Lobesia</tp:taxon-name-part> (<tp:taxon-name-part taxon-name-part-type="subgenus">Polychrosis</tp:taxon-name-part>) <tp:taxon-name-part taxon-name-part-type="species">botrana</tp:taxon-name-part></tp:taxon-name> (Schiff.) (<tp:taxon-name><tp:taxon-name-part taxon-name-part-type="order">Lepidoptera</tp:taxon-name-part></tp:taxon-name>: <tp:taxon-name><tp:taxon-name-part taxon-name-part-type="family">Tortricidae</tp:taxon-name-part></tp:taxon-name>) infeudata a <italic><tp:taxon-name><tp:taxon-name-part taxon-name-part-type="genus">Daphne</tp:taxon-name-part> <tp:taxon-name-part taxon-name-part-type="species">gnidium</tp:taxon-name-part></tp:taxon-name></italic> L.</article-title> <source>Entomologica</source> <volume>17</volume>: <fpage>47</fpage>–<lpage>52</lpage>.</mixed-citation></ref><ref id="B150"><mixed-citation xmlns:xlink="http://www.w3.org/1999/xlink" xlink:type="simple">
          <person-group><name name-style="western"><surname>Yu</surname><given-names>DSK</given-names></name><name name-style="western"><surname>Achterberg</surname><given-names>C van</given-names></name><name name-style="western"><surname>Horstmann</surname><given-names>K</given-names></name></person-group> (<year>2012</year>) Taxapad 2012, <tp:taxon-name><tp:taxon-name-part taxon-name-part-type="superfamily">Ichneumonoidea</tp:taxon-name-part></tp:taxon-name> 2011. Database on flash-drive. Ottawa. Available from: Yu DSK (1997–2012) Home of <tp:taxon-name><tp:taxon-name-part taxon-name-part-type="superfamily">Ichneumonoidea</tp:taxon-name-part></tp:taxon-name>. <ext-link xlink:type="simple" ext-link-type="uri" xlink:href="http://www.taxapad.com">http://www.taxapad.com</ext-link> [accessed: January 13, 2018]</mixed-citation></ref><ref id="B157"><mixed-citation xmlns:xlink="http://www.w3.org/1999/xlink" xlink:type="simple">
          <person-group><name name-style="western"><surname>Zwakhals</surname><given-names>K</given-names></name><name name-style="western"><surname>Achterberg</surname><given-names>C van</given-names></name></person-group> (<year>2017</year>) Fauna Europaea: <tp:taxon-name><tp:taxon-name-part taxon-name-part-type="family">Ichneumonidae</tp:taxon-name-part></tp:taxon-name>. Fauna Europaea vers.2017.06 <ext-link xlink:type="simple" ext-link-type="uri" xlink:href="http://fauna-eu.org">http://fauna-eu.org</ext-link></mixed-citation></ref><ref id="B32"><mixed-citation xmlns:xlink="http://www.w3.org/1999/xlink" xlink:type="simple">
          <person-group><name name-style="western"><surname>Dowden</surname><given-names>PB</given-names></name></person-group> (<year>1962</year>) <source>Parasites and predators of forest insects liberated in the United States through 1960.</source> <publisher-name>United States Department of Agriculture</publisher-name>, <publisher-loc>Agricultural Handbook 226</publisher-loc>, <size units="page">70 pp</size>.</mixed-citation></ref><ref id="B12"><mixed-citation xmlns:xlink="http://www.w3.org/1999/xlink" xlink:type="simple">
          <person-group><name name-style="western"><surname>Bartlett</surname><given-names>BR</given-names></name><name name-style="western"><surname>Clausen</surname><given-names>CP</given-names></name><name name-style="western"><surname>DeBach</surname><given-names>P</given-names></name><name name-style="western"><surname>Goeden</surname><given-names>RD</given-names></name><name name-style="western"><surname>Legner</surname><given-names>EF</given-names></name><name name-style="western"><surname>McMurtry</surname><given-names>JA</given-names></name><name name-style="western"><surname>Oatman</surname><given-names>ER</given-names></name></person-group> (<year>1978</year>) <source>Introduced parasites and predators of arthropod pests and weeds: a world review. Agriculture Handbook n.480.</source> <publisher-name>Agricultural Research Service</publisher-name>, <publisher-loc>United States Department of Agriculture, US</publisher-loc>, <size units="page">545 pp</size>.</mixed-citation></ref><ref id="B64"><mixed-citation xmlns:xlink="http://www.w3.org/1999/xlink" xlink:type="simple">
          <person-group><name name-style="western"><surname>Horstmann</surname><given-names>K</given-names></name></person-group> (<year>2012</year>) <article-title>Revisionen von Schlupfwespen-Arten XVI (<tp:taxon-name><tp:taxon-name-part taxon-name-part-type="order">Hymenoptera</tp:taxon-name-part></tp:taxon-name>: <tp:taxon-name><tp:taxon-name-part taxon-name-part-type="family">Ichneumonidae</tp:taxon-name-part></tp:taxon-name>).</article-title> <source>Mitteilungen der Münchner Entomologischen Gesellschaft</source> <volume>102</volume>: <fpage>105</fpage>–<lpage>115</lpage>.</mixed-citation></ref><ref id="B60"><mixed-citation xmlns:xlink="http://www.w3.org/1999/xlink" xlink:type="simple">
          <person-group><name name-style="western"><surname>Horstmann</surname><given-names>K</given-names></name></person-group> (<year>1980</year>) <article-title>Neue westpaläarktische Campopleginen-Arten (<tp:taxon-name><tp:taxon-name-part taxon-name-part-type="order">Hymenoptera</tp:taxon-name-part></tp:taxon-name>, <tp:taxon-name><tp:taxon-name-part taxon-name-part-type="family">Ichneumonidae</tp:taxon-name-part></tp:taxon-name>).</article-title> <source>Mitteilungen der Münchner Entomologischen Gesellschaft</source> <volume>69</volume>: <fpage>117</fpage>–<lpage>132</lpage>.</mixed-citation></ref><ref id="B65"><mixed-citation xmlns:xlink="http://www.w3.org/1999/xlink" xlink:type="simple">
          <person-group><name name-style="western"><surname>Horstmann</surname><given-names>K</given-names></name></person-group> (<year>2013</year>) <article-title>Revisionen der Schlupfwespen-Arten XVII (<tp:taxon-name><tp:taxon-name-part taxon-name-part-type="order">Hymenoptera</tp:taxon-name-part></tp:taxon-name>: <tp:taxon-name><tp:taxon-name-part taxon-name-part-type="family">Ichneumonidae</tp:taxon-name-part></tp:taxon-name>).</article-title> <source>Mitteilungen der Münchner Entomologischen Gesellschaft</source> <volume>103</volume>: <fpage>113</fpage>–<lpage>126</lpage>.</mixed-citation></ref><ref id="B123"><mixed-citation xmlns:xlink="http://www.w3.org/1999/xlink" xlink:type="simple">
          <person-group><name name-style="western"><surname>Shaw</surname><given-names>MR</given-names></name><name name-style="western"><surname>Horstmann</surname><given-names>K</given-names></name><name name-style="western"><surname>Whiffin</surname><given-names>AL</given-names></name></person-group> (<year>2016</year>) <article-title>Two hundred and twenty-five species of reared western Palaearctic <tp:taxon-name><tp:taxon-name-part taxon-name-part-type="subfamily">Campopleginae</tp:taxon-name-part></tp:taxon-name> (<tp:taxon-name><tp:taxon-name-part taxon-name-part-type="order">Hymenoptera</tp:taxon-name-part></tp:taxon-name>: <tp:taxon-name><tp:taxon-name-part taxon-name-part-type="family">Ichneumonidae</tp:taxon-name-part></tp:taxon-name>) in the National Museums of Scotland, with descriptions of new species of <italic><tp:taxon-name><tp:taxon-name-part taxon-name-part-type="genus">Campoplex</tp:taxon-name-part></tp:taxon-name></italic> and <italic><tp:taxon-name><tp:taxon-name-part taxon-name-part-type="genus">Diadegma</tp:taxon-name-part></tp:taxon-name></italic>, and records of fifty-five species new to Britain.</article-title> <source>Entomologist’s Gazette</source> <volume>66</volume>: <fpage>245</fpage>–<lpage>247</lpage>.</mixed-citation></ref><ref id="B61"><mixed-citation xmlns:xlink="http://www.w3.org/1999/xlink" xlink:type="simple">
          <person-group><name name-style="western"><surname>Horstmann</surname><given-names>K</given-names></name></person-group> (<year>1985</year>) <article-title>Revision der mit <italic>difformis</italic> (Gmelin, 1790) verwandten westpaläarktischen Arten der Gattung <italic><tp:taxon-name><tp:taxon-name-part taxon-name-part-type="genus">Campoplex</tp:taxon-name-part></tp:taxon-name></italic> Gravenhorst, 1829 (<tp:taxon-name><tp:taxon-name-part taxon-name-part-type="order">Hymenoptera</tp:taxon-name-part></tp:taxon-name>, <tp:taxon-name><tp:taxon-name-part taxon-name-part-type="family">Ichneumonidae</tp:taxon-name-part></tp:taxon-name>).</article-title> <source>Entomofauna</source> <volume>6</volume>(<issue>12</issue>): <fpage>129</fpage>–<lpage>163</lpage>.</mixed-citation></ref></ref-list></tp:taxon-treatment>
