# Supplementary material for: Updated list of the insect parasitoids (Insecta, Hymenoptera) associated with Lobesia botrana (Denis & Schiffermüller, 1775) (Lepidoptera, Tortricidae) in Italy. 2. Hymenoptera, Ichneumonidae, Anomaloninae and Campopleginae
Source: Zookeys. 2018 Jul 6;(772):47–95. doi: 10.3897/zookeys.772.25288 (PMC6045682; doi:10.3897/zookeys.772.25288)
Supplement: XML Treatment for Campoplex capitator [file zookeys.772.25288-treatment6.xml]

<!DOCTYPE tp:taxon-treatment
  PUBLIC "-//TaxonX//DTD Taxonomic Treatment Publishing DTD v0 20100105//EN" "tax-treatment-NSO.dtd">
<tp:taxon-treatment xmlns:tp="http://www.plazi.org/taxpub"><tp:treatment-meta><kwd-group><label>Taxon classification</label><kwd><named-content xmlns:xlink="http://www.w3.org/1999/xlink" content-type="kingdom">Animalia</named-content></kwd><kwd><named-content xmlns:xlink="http://www.w3.org/1999/xlink" content-type="order">Hymenoptera</named-content></kwd><kwd><named-content xmlns:xlink="http://www.w3.org/1999/xlink" content-type="family">Ichneumonidae</named-content></kwd></kwd-group><mixed-citation publication-type="journal"><person-group><name><surname>Scaramozzino</surname><given-names>Pier Luigi</given-names></name><name><surname>Giovanni</surname><given-names>Filippo Di</given-names></name><name><surname>Loni</surname><given-names>Augusto</given-names></name><name><surname>Ricciardi</surname><given-names>Renato</given-names></name><name><surname>Lucchi</surname><given-names>Andrea</given-names></name></person-group><article-title>Updated list of the insect parasitoids (<tp:taxon-name><tp:taxon-name-part taxon-name-part-type="class">Insecta</tp:taxon-name-part></tp:taxon-name>, <tp:taxon-name><tp:taxon-name-part taxon-name-part-type="order">Hymenoptera</tp:taxon-name-part></tp:taxon-name>) associated with <italic><tp:taxon-name><tp:taxon-name-part taxon-name-part-type="genus" reg="Lobesia">Lobesia</tp:taxon-name-part> <tp:taxon-name-part taxon-name-part-type="species" reg="botrana">botrana</tp:taxon-name-part></tp:taxon-name></italic> (Denis &amp; Schiffermüller, 1775) (<tp:taxon-name><tp:taxon-name-part taxon-name-part-type="order">Lepidoptera</tp:taxon-name-part></tp:taxon-name>, <tp:taxon-name><tp:taxon-name-part taxon-name-part-type="family">Tortricidae</tp:taxon-name-part></tp:taxon-name>) in Italy. 2. <tp:taxon-name><tp:taxon-name-part taxon-name-part-type="order">Hymenoptera</tp:taxon-name-part></tp:taxon-name>, <tp:taxon-name><tp:taxon-name-part taxon-name-part-type="family">Ichneumonidae</tp:taxon-name-part></tp:taxon-name>, <tp:taxon-name><tp:taxon-name-part taxon-name-part-type="subfamily">Anomaloninae</tp:taxon-name-part></tp:taxon-name> and <tp:taxon-name><tp:taxon-name-part taxon-name-part-type="subfamily">Campopleginae</tp:taxon-name-part></tp:taxon-name></article-title><source>Zookeys</source><day>6</day><month>7</month><year>2018</year><volume>2018</volume><issue>772</issue><fpage>47</fpage><lpage>95</lpage><pub-id pub-id-type="doi">10.3897/zookeys.772.25288</pub-id></mixed-citation></tp:treatment-meta><tp:nomenclature><tp:taxon-name>
              <tp:taxon-name-part taxon-name-part-type="genus" reg="Campoplex">Campoplex</tp:taxon-name-part>
              <tp:taxon-name-part taxon-name-part-type="species" reg="capitator">capitator</tp:taxon-name-part>
            </tp:taxon-name><tp:taxon-authority>Aubert, 1960</tp:taxon-authority><xref ref-type="fig" rid="F4">Figures 4</xref><xref ref-type="fig" rid="F5">, 5</xref><tp:nomenclature-citation-list><tp:nomenclature-citation><tp:taxon-name>
                  <tp:taxon-name-part taxon-name-part-type="genus" reg="Campoplex">Campoplex</tp:taxon-name-part> <tp:taxon-name-part taxon-name-part-type="species" reg="capitator">capitator</tp:taxon-name-part></tp:taxon-name><comment>: <xref ref-type="bibr" rid="B86">Marchesini and Dalla Montà 1992</xref>: 10, <xref ref-type="bibr" rid="B87">1994</xref>: 205, <xref ref-type="bibr" rid="B88">1998</xref>: 3; <xref ref-type="bibr" rid="B27">Dalla Montà et al. 1993</xref>; <xref ref-type="bibr" rid="B26">Coscollá 1997</xref>: 214; <xref ref-type="bibr" rid="B24">Colombera et al. 2001</xref>: 94; <xref ref-type="bibr" rid="B89">Marchesini et al. 2006</xref>: 12; <xref ref-type="bibr" rid="B9">Bagnoli and Lucchi 2006</xref>: 140; <xref ref-type="bibr" rid="B85">Marchesini 2007</xref>: 41; <xref ref-type="bibr" rid="B78">Lucchi and Santini 2011</xref>: 199; <xref ref-type="bibr" rid="B75">Loni et al. 2016</xref>: 131; <xref ref-type="bibr" rid="B114">Scaramozzino et al. 2017b</xref>: 132.</comment></tp:nomenclature-citation><tp:nomenclature-citation><tp:taxon-name>
                  <tp:taxon-name-part taxon-name-part-type="genus" reg="Campoplex">Campoplex</tp:taxon-name-part> <tp:taxon-name-part taxon-name-part-type="species" reg="difformis">difformis</tp:taxon-name-part></tp:taxon-name><comment>: <xref ref-type="bibr" rid="B135">Thompson 1946</xref>: 484.</comment></tp:nomenclature-citation><tp:nomenclature-citation><tp:taxon-name>
                  <tp:taxon-name-part taxon-name-part-type="genus" reg="Omorgus">Omorgus</tp:taxon-name-part> <tp:taxon-name-part taxon-name-part-type="species" reg="difformis">difformis</tp:taxon-name-part></tp:taxon-name><comment>Gmelin: <xref ref-type="bibr" rid="B19">Catoni 1910</xref>: 17, <xref ref-type="bibr" rid="B20">1914</xref>: 250; <xref ref-type="bibr" rid="B125">Silvestri 1912</xref>: 295; <xref ref-type="bibr" rid="B117">Schwangart 1913</xref>: 6, 1918: 547; <xref ref-type="bibr" rid="B110">Ruschka and Fulmek 1915</xref>: 391; <xref ref-type="bibr" rid="B74">Leonardi 1925</xref>: 259; <xref ref-type="bibr" rid="B13">Boselli 1928</xref>: 189; <xref ref-type="bibr" rid="B129">Stellwaag 1928</xref>: 663.</comment></tp:nomenclature-citation></tp:nomenclature-citation-list></tp:nomenclature><tp:treatment-sec sec-type="distribution" id="SECID0EY3EK"><title>Italian distribution of reared parasitoids.</title><p>Trentino-South Tyrol: <xref ref-type="bibr" rid="B19">Catoni 1910</xref>, <xref ref-type="bibr" rid="B20">1914</xref>; <xref ref-type="bibr" rid="B125">Silvestri 1912</xref>; <xref ref-type="bibr" rid="B117">Schwangart 1913</xref>, <xref ref-type="bibr" rid="B118">1918</xref>; <xref ref-type="bibr" rid="B110">Ruschka and Fulmek 1915</xref>.</p><p>Veneto: <xref ref-type="bibr" rid="B86">Marchesini and Dalla Montà 1992</xref>, <xref ref-type="bibr" rid="B87">1994</xref>, <xref ref-type="bibr" rid="B88">1998</xref>; <xref ref-type="bibr" rid="B27">Dalla Montà et al. 1993</xref>; <xref ref-type="bibr" rid="B89">Marchesini et al. 2006</xref>; <xref ref-type="bibr" rid="B85">Marchesini 2007</xref>.</p><p>Piedmont: <xref ref-type="bibr" rid="B24">Colombera et al. 2001</xref>.</p><p>Tuscany: <xref ref-type="bibr" rid="B27">Dalla Montà et al. 1993</xref>; <xref ref-type="bibr" rid="B9">Bagnoli and Lucchi 2006</xref>; <xref ref-type="bibr" rid="B78">Lucchi and Santini 2011</xref>; <xref ref-type="bibr" rid="B75">Loni et al. 2016</xref>; <xref ref-type="bibr" rid="B114">Scaramozzino et al. 2017b</xref>.</p><p>Campania: <xref ref-type="bibr" rid="B125">Silvestri 1912</xref>.</p><p>Sicily: Alcamo (TP), ex <italic><tp:taxon-name><tp:taxon-name-part taxon-name-part-type="genus" reg="Lobesia">Lobesia</tp:taxon-name-part> <tp:taxon-name-part taxon-name-part-type="species" reg="botrana">botrana</tp:taxon-name-part></tp:taxon-name></italic> on grapes (ZSM new record).</p></tp:treatment-sec><tp:treatment-sec sec-type="distribution" id="SECID0E66EK"><title>Distribution.</title><p>
              <italic><tp:taxon-name><tp:taxon-name-part taxon-name-part-type="genus" reg="Campoplex">Campoplex</tp:taxon-name-part> <tp:taxon-name-part taxon-name-part-type="species" reg="capitator">capitator</tp:taxon-name-part></tp:taxon-name></italic> is a Mediterranean species, occurring in the Iberian Peninsula, France, Corsica, Italy, Switzerland and Turkey (<xref ref-type="bibr" rid="B150">Yu et al. 2012</xref>; <xref ref-type="bibr" rid="B157">Zwakhals and van Achterberg 2017</xref>). It is widespread in most of the southern European wine-growing areas (<xref ref-type="bibr" rid="B9">Bagnoli and Lucchi 2006</xref>), although its presence on <abbrev xmlns:xlink="http://www.w3.org/1999/xlink" xlink:title="European grapevine moth" id="ABBRID0EYAFK" xlink:type="simple">EGVM</abbrev> in Southern Italy was not definitely ascertained. <xref ref-type="bibr" rid="B98">Nuzzaci and Triggiani (1982)</xref>, in Apulia, underline the presence of <italic><tp:taxon-name><tp:taxon-name-part taxon-name-part-type="genus" reg="Campoplex">C.</tp:taxon-name-part> <tp:taxon-name-part taxon-name-part-type="species" reg="difformis">difformis</tp:taxon-name-part></tp:taxon-name></italic> on <abbrev xmlns:xlink="http://www.w3.org/1999/xlink" xlink:title="European grapevine moth" id="ABBRID0ELBFK" xlink:type="simple">EGVM</abbrev> feeding on <italic><tp:taxon-name><tp:taxon-name-part taxon-name-part-type="genus" reg="Daphne">Daphne</tp:taxon-name-part> <tp:taxon-name-part taxon-name-part-type="species" reg="gnidium">gnidium</tp:taxon-name-part></tp:taxon-name></italic> and the absence of <italic><tp:taxon-name><tp:taxon-name-part taxon-name-part-type="genus" reg="Campoplex">C.</tp:taxon-name-part> <tp:taxon-name-part taxon-name-part-type="species" reg="capitator">capitator</tp:taxon-name-part></tp:taxon-name></italic>, as already stated by <xref ref-type="bibr" rid="B125">Silvestri (1912)</xref>. When checking his collection in Naples, we found two series of specimens, both reported as <italic><tp:taxon-name><tp:taxon-name-part taxon-name-part-type="genus" reg="Campoplex">C.</tp:taxon-name-part> <tp:taxon-name-part taxon-name-part-type="species" reg="difformis">difformis</tp:taxon-name-part></tp:taxon-name></italic> from <italic><tp:taxon-name><tp:taxon-name-part taxon-name-part-type="genus" reg="Lobesia">L.</tp:taxon-name-part> <tp:taxon-name-part taxon-name-part-type="species" reg="botrana">botrana</tp:taxon-name-part></tp:taxon-name></italic>. Actually, the two series are composed of at least three different species:</p><p>1. <italic><tp:taxon-name><tp:taxon-name-part taxon-name-part-type="genus" reg="Campoplex">Campoplex</tp:taxon-name-part> <tp:taxon-name-part taxon-name-part-type="species" reg="capitator">capitator</tp:taxon-name-part></tp:taxon-name></italic> from Portici (Naples), 5 females and 3 males, and from San Michele all’Adige (Trento), 3 females, 3 males and 1 individual without metasoma. The specimens from San Michele all’Adige have the same origin of those studied and published by <xref ref-type="bibr" rid="B19">Catoni (1910)</xref> with the name of <italic><tp:taxon-name><tp:taxon-name-part taxon-name-part-type="genus" reg="Campoplex">C.</tp:taxon-name-part> <tp:taxon-name-part taxon-name-part-type="species" reg="difformis">difformis</tp:taxon-name-part></tp:taxon-name></italic> and identified by O. von Schmiedeknecht.</p><p>2. <italic><tp:taxon-name><tp:taxon-name-part taxon-name-part-type="genus" reg="Diadegma">Diadegma</tp:taxon-name-part> <tp:taxon-name-part taxon-name-part-type="species" reg="stigmatellae">stigmatellae</tp:taxon-name-part></tp:taxon-name></italic> Horstmann, 1980 (<tp:taxon-name><tp:taxon-name-part taxon-name-part-type="subfamily">Campopleginae</tp:taxon-name-part></tp:taxon-name>), 6 males and 4 females from Portici, a parasitoid of <tp:taxon-name><tp:taxon-name-part taxon-name-part-type="family">Gracillariidae</tp:taxon-name-part></tp:taxon-name> (<xref ref-type="bibr" rid="B122">Shaw and Horstmann 1997</xref>).</p><p>3. <italic><tp:taxon-name><tp:taxon-name-part taxon-name-part-type="genus" reg="Pristomerus">Pristomerus</tp:taxon-name-part> <tp:taxon-name-part taxon-name-part-type="species" reg="vulnerator">vulnerator</tp:taxon-name-part></tp:taxon-name></italic> (Panzer, 1799) (<tp:taxon-name><tp:taxon-name-part taxon-name-part-type="subfamily">Cremastinae</tp:taxon-name-part></tp:taxon-name>) 1 male and 1 female from Portici.</p><p>We are not sure if the two series of specimens correspond to those actually studied by Silvestri but we think that the <italic><tp:taxon-name><tp:taxon-name-part taxon-name-part-type="genus" reg="Campoplex">Campoplex</tp:taxon-name-part></tp:taxon-name></italic> specimens he had attributed to <italic><tp:taxon-name><tp:taxon-name-part taxon-name-part-type="genus" reg="Omorgus">Omorgus</tp:taxon-name-part> <tp:taxon-name-part taxon-name-part-type="species" reg="difformis">difformis</tp:taxon-name-part></tp:taxon-name></italic> belong to <italic><tp:taxon-name><tp:taxon-name-part taxon-name-part-type="genus" reg="Campoplex">C.</tp:taxon-name-part> <tp:taxon-name-part taxon-name-part-type="species" reg="capitator">capitator</tp:taxon-name-part></tp:taxon-name></italic>.</p><p>In the Horstmann collection, as well as in the general collection of ZSM, we found 7 females and 6 males of <italic><tp:taxon-name><tp:taxon-name-part taxon-name-part-type="genus" reg="Campoplex">C.</tp:taxon-name-part> <tp:taxon-name-part taxon-name-part-type="species" reg="capitator">capitator</tp:taxon-name-part></tp:taxon-name></italic> from Sicily (Alcamo, TP), emerged from larvae of <italic><tp:taxon-name><tp:taxon-name-part taxon-name-part-type="genus" reg="Lobesia">L.</tp:taxon-name-part> <tp:taxon-name-part taxon-name-part-type="species" reg="botrana">botrana</tp:taxon-name-part></tp:taxon-name></italic> feeding on grapes in July 2007, August 2009 and late May-June 2010. Also in the Horstmann collection we examined a male and a female of <italic><tp:taxon-name><tp:taxon-name-part taxon-name-part-type="genus" reg="Campoplex">C.</tp:taxon-name-part> <tp:taxon-name-part taxon-name-part-type="species" reg="capitator">capitator</tp:taxon-name-part></tp:taxon-name></italic> from Piacenza (Northern Italy), obtained from <italic><tp:taxon-name><tp:taxon-name-part taxon-name-part-type="genus" reg="Eupoecilia">E.</tp:taxon-name-part> <tp:taxon-name-part taxon-name-part-type="species" reg="ambiguella">ambiguella</tp:taxon-name-part></tp:taxon-name></italic>.</p></tp:treatment-sec><tp:treatment-sec sec-type="host" id="SECID0EVHFK"><title>Host range.</title><p>
              <italic><tp:taxon-name><tp:taxon-name-part taxon-name-part-type="genus" reg="Campoplex">Campoplex</tp:taxon-name-part> <tp:taxon-name-part taxon-name-part-type="species" reg="capitator">capitator</tp:taxon-name-part></tp:taxon-name></italic> seems to have an extremely limited host range. It was discovered on <abbrev xmlns:xlink="http://www.w3.org/1999/xlink" xlink:title="European grapevine moth" id="ABBRID0EGIFK" xlink:type="simple">EGVM</abbrev> for the first time by <xref ref-type="bibr" rid="B25">Coscollá (1980)</xref> in Spain. <xref ref-type="bibr" rid="B150">Yu et al. (2012)</xref> list only two host species, <italic><tp:taxon-name><tp:taxon-name-part taxon-name-part-type="genus" reg="Lobesia">L.</tp:taxon-name-part> <tp:taxon-name-part taxon-name-part-type="species" reg="botrana">botrana</tp:taxon-name-part></tp:taxon-name></italic> and <italic><tp:taxon-name><tp:taxon-name-part taxon-name-part-type="genus" reg="Ancylis">Ancylis</tp:taxon-name-part> <tp:taxon-name-part taxon-name-part-type="species" reg="mitterbacheriana">mitterbacheriana</tp:taxon-name-part></tp:taxon-name></italic> (Denis &amp; Schiffermüller, 1775) (<tp:taxon-name><tp:taxon-name-part taxon-name-part-type="order">Lepidoptera</tp:taxon-name-part></tp:taxon-name> <tp:taxon-name><tp:taxon-name-part taxon-name-part-type="family">Tortricidae</tp:taxon-name-part></tp:taxon-name>). According to <xref ref-type="bibr" rid="B146">Villemant et al. (2011)</xref>, in French vineyards <italic><tp:taxon-name><tp:taxon-name-part taxon-name-part-type="genus" reg="Campoplex">C.</tp:taxon-name-part> <tp:taxon-name-part taxon-name-part-type="species" reg="capitator">capitator</tp:taxon-name-part></tp:taxon-name></italic> lives mainly at the expenses of <italic><tp:taxon-name><tp:taxon-name-part taxon-name-part-type="genus" reg="Lobesia">L.</tp:taxon-name-part> <tp:taxon-name-part taxon-name-part-type="species" reg="botrana">botrana</tp:taxon-name-part></tp:taxon-name></italic> and <italic><tp:taxon-name><tp:taxon-name-part taxon-name-part-type="genus" reg="Eupoecilia">E.</tp:taxon-name-part> <tp:taxon-name-part taxon-name-part-type="species" reg="ambiguella">ambiguella</tp:taxon-name-part></tp:taxon-name></italic>, though it has been obtained occasionally also from <italic><tp:taxon-name><tp:taxon-name-part taxon-name-part-type="genus" reg="Sparganothis">S.</tp:taxon-name-part> <tp:taxon-name-part taxon-name-part-type="species" reg="pilleriana">pilleriana</tp:taxon-name-part></tp:taxon-name></italic>. All the mentioned hosts live mainly on the grapevine, with the exception of <italic><tp:taxon-name><tp:taxon-name-part taxon-name-part-type="genus" reg="Ancylis">A.</tp:taxon-name-part> <tp:taxon-name-part taxon-name-part-type="species" reg="mitterbacheriana">mitterbacheriana</tp:taxon-name-part></tp:taxon-name></italic>, an univoltine leaf folder which lives on deciduous woodlands and whose larvae feed on the leaves of beech, common hornbeam, oaks, and sweet chestnut (<xref ref-type="bibr" rid="B1">Alford 2012</xref>, <xref ref-type="bibr" rid="B14">Brown et al. 2008</xref>).</p></tp:treatment-sec><tp:treatment-sec sec-type="Ecological role" id="SECID0EVLFK"><title>Ecological role.</title><p>
              <italic><tp:taxon-name><tp:taxon-name-part taxon-name-part-type="genus" reg="Campoplex">Campoplex</tp:taxon-name-part> <tp:taxon-name-part taxon-name-part-type="species" reg="capitator">capitator</tp:taxon-name-part></tp:taxon-name></italic> is a solitary koinobiont larval endoparasitoid. Its development is strongly synchronized with <italic><tp:taxon-name><tp:taxon-name-part taxon-name-part-type="genus" reg="Lobesia">L.</tp:taxon-name-part> <tp:taxon-name-part taxon-name-part-type="species" reg="botrana">botrana</tp:taxon-name-part></tp:taxon-name></italic>: both species overwinter in the same places, and live in close association, the first at the expense of the larvae of all the moth generations. The female oviposits into the body of <abbrev xmlns:xlink="http://www.w3.org/1999/xlink" xlink:title="European grapevine moth" id="ABBRID0ERMFK" xlink:type="simple">EGVM</abbrev> larvae of 2nd-4th instar (<xref ref-type="bibr" rid="B133">Thiéry 2008</xref>, <xref ref-type="bibr" rid="B146">Villemant et al. 2011</xref>). Endophagous larva kills the host after spinning its own cocoon inside the moth cocoon. The larva of <italic><tp:taxon-name><tp:taxon-name-part taxon-name-part-type="genus" reg="Campoplex">C.</tp:taxon-name-part> <tp:taxon-name-part taxon-name-part-type="species" reg="capitator">capitator</tp:taxon-name-part></tp:taxon-name></italic> builds a delicate elongated semi-transparent cocoon characterized by rounded poles, white color and a thin median opaque transverse line (Figure <xref ref-type="fig" rid="F4">4D</xref>).</p><fig id="F4" position="float" orientation="portrait"><label>Figure 4.</label><caption><p>
                  <italic><tp:taxon-name><tp:taxon-name-part taxon-name-part-type="genus" reg="Campoplex">Campoplex</tp:taxon-name-part> <tp:taxon-name-part taxon-name-part-type="species" reg="capitator">capitator</tp:taxon-name-part></tp:taxon-name></italic> Aubert, 1960 (female and male: IT, San Rossore Pisa ex <italic><tp:taxon-name><tp:taxon-name-part taxon-name-part-type="genus" reg="Lobesia">Lobesia</tp:taxon-name-part> <tp:taxon-name-part taxon-name-part-type="species" reg="botrana">botrana</tp:taxon-name-part></tp:taxon-name></italic>) <bold>A</bold> female habitus lateral view <bold>B</bold> male habitus lateral view <bold>C</bold> propodeum female, dorsal view <bold>D</bold> opened cocoon inside a <abbrev xmlns:xlink="http://www.w3.org/1999/xlink" xlink:title="European grapevine moth" id="ABBRID0ESOFK" xlink:type="simple">EGVM</abbrev> cocoon, in a dried nest on <italic><tp:taxon-name><tp:taxon-name-part taxon-name-part-type="genus" reg="Daphne">Daphne</tp:taxon-name-part> <tp:taxon-name-part taxon-name-part-type="species" reg="gnidium">gnidium</tp:taxon-name-part></tp:taxon-name></italic> <bold>E</bold> distal 24 articles of female antenna.</p></caption><graphic xmlns:xlink="http://www.w3.org/1999/xlink" xlink:href="zookeys-772-047-g004.jpg" position="float" orientation="portrait" xlink:type="simple" id="oo_215398.jpg"/></fig><p>The parasitization rates recorded in Europe (Italy excluded) are shown in Table <xref ref-type="table" rid="T5">5</xref>, while those recorded in Italy are shown in Table <xref ref-type="table" rid="T6">6</xref>.</p><table-wrap id="T5" position="float" orientation="portrait"><label>Table 5.</label><caption><p>
                  <italic><tp:taxon-name><tp:taxon-name-part taxon-name-part-type="genus" reg="Campoplex">Campoplex</tp:taxon-name-part> <tp:taxon-name-part taxon-name-part-type="species" reg="capitator">capitator</tp:taxon-name-part></tp:taxon-name></italic> parasitization rates recorded on the European grapevine moth in Europe (Italy excluded).</p></caption><table id="TID0EJZDI" rules="all"><tbody><tr><th rowspan="1" colspan="1">Author/s and publication year</th><th rowspan="1" colspan="1">Country and region</th><th rowspan="1" colspan="1">Host plant or cv</th><th rowspan="1" colspan="1">Year</th><th rowspan="1" colspan="1">1<sup>st</sup> generation (antophagous)</th><th rowspan="1" colspan="1">2<sup>nd</sup> generation (carpophagous)</th><th rowspan="1" colspan="1">3<sup>rd</sup> generation (carpophagous)</th></tr><tr><td rowspan="1" colspan="1">
                      <xref ref-type="bibr" rid="B16">Carlos et al. 2006</xref>
                    </td><td rowspan="1" colspan="1">Portugal, Douro, S. Luiz</td><td rowspan="1" colspan="1">grapevine</td><td rowspan="1" colspan="1">2002</td><td rowspan="1" colspan="1">6.98%</td><td rowspan="1" colspan="1">3.88</td><td rowspan="1" colspan="1">–</td></tr><tr><td rowspan="1" colspan="1">
                      <xref ref-type="bibr" rid="B16">Carlos et al. 2006</xref>
                    </td><td rowspan="1" colspan="1">Portugal, Douro, Bonfim</td><td rowspan="1" colspan="1">grapevine</td><td rowspan="1" colspan="1">2002</td><td rowspan="1" colspan="1">5.5%</td><td rowspan="1" colspan="1">–</td><td rowspan="1" colspan="1">–</td></tr><tr><td rowspan="1" colspan="1">
                      <xref ref-type="bibr" rid="B25">Coscollá 1980</xref>
                    </td><td rowspan="1" colspan="1">“comarcas vitícolas valencianas”*</td><td rowspan="1" colspan="1">grapevine</td><td rowspan="1" colspan="1">1978</td><td rowspan="1" colspan="1">4.62%</td><td rowspan="1" colspan="1">–</td><td rowspan="1" colspan="1">–</td></tr><tr><td rowspan="1" colspan="1">
                      <xref ref-type="bibr" rid="B25">Coscollá 1980</xref>
                    </td><td rowspan="1" colspan="1">“comarcas vitícolas valencianas”*</td><td rowspan="1" colspan="1">grapevine</td><td rowspan="1" colspan="1">1979</td><td rowspan="1" colspan="1">1.35%</td><td rowspan="1" colspan="1">&lt;0.75%</td><td rowspan="1" colspan="1">0.79%</td></tr><tr><td rowspan="1" colspan="1">
                      <xref ref-type="bibr" rid="B25">Coscollá 1980</xref>
                    </td><td rowspan="1" colspan="1">“comarcas vitícolas valencianas”*</td><td rowspan="1" colspan="1">grapevine</td><td rowspan="1" colspan="1">1980</td><td rowspan="1" colspan="1">1%</td><td rowspan="1" colspan="1">0</td><td rowspan="1" colspan="1">0</td></tr><tr><td rowspan="1" colspan="1">
                      <xref ref-type="bibr" rid="B93">Moreau et al. 2010</xref>
                    </td><td rowspan="1" colspan="1">Switzerland, Yvorne (VD)</td><td rowspan="1" colspan="1">Grapevine cv Chasselas</td><td rowspan="1" colspan="1">2003</td><td rowspan="1" colspan="1">1.53%</td><td rowspan="1" colspan="1">–</td><td rowspan="1" colspan="1">–</td></tr><tr><td rowspan="1" colspan="1">
                      <xref ref-type="bibr" rid="B93">Moreau et al. 2010</xref>
                    </td><td rowspan="1" colspan="1">Switzerland, Yvorne (VD)</td><td rowspan="1" colspan="1">Cv Pinot noir</td><td rowspan="1" colspan="1">2003</td><td rowspan="1" colspan="1">3.63%</td><td rowspan="1" colspan="1">–</td><td rowspan="1" colspan="1">–</td></tr><tr><td rowspan="1" colspan="1">
                      <xref ref-type="bibr" rid="B93">Moreau et al. 2010</xref>
                    </td><td rowspan="1" colspan="1">Switzerland, St Pierre-de-Clages (VS)</td><td rowspan="1" colspan="1">Chasselas</td><td rowspan="1" colspan="1">2003</td><td rowspan="1" colspan="1">1.12%</td><td rowspan="1" colspan="1">–</td><td rowspan="1" colspan="1">–</td></tr><tr><td rowspan="1" colspan="1">
                      <xref ref-type="bibr" rid="B93">Moreau et al. 2010</xref>
                    </td><td rowspan="1" colspan="1">France, Tavel (SF)</td><td rowspan="1" colspan="1">Grenache</td><td rowspan="1" colspan="1">2003</td><td rowspan="1" colspan="1">17.6%</td><td rowspan="1" colspan="1">–</td><td rowspan="1" colspan="1">–</td></tr><tr><td rowspan="1" colspan="1">
                      <xref ref-type="bibr" rid="B93">Moreau et al. 2010</xref>
                    </td><td rowspan="1" colspan="1">France, Roquemaure (SF)</td><td rowspan="1" colspan="1">Syrah</td><td rowspan="1" colspan="1">2004</td><td rowspan="1" colspan="1">0.56%</td><td rowspan="1" colspan="1">–</td><td rowspan="1" colspan="1">–</td></tr></tbody></table><table-wrap-foot><fn><p>* average figure on three vineyards, recalculated</p></fn></table-wrap-foot></table-wrap><table-wrap id="T6" position="float" orientation="portrait"><label>Table 6.</label><caption><p>
                  <italic><tp:taxon-name><tp:taxon-name-part taxon-name-part-type="genus" reg="Campoplex">Campoplex</tp:taxon-name-part></tp:taxon-name></italic> species: percentages of parasitism on the European grapevine moth reported in Italy by different authors.</p></caption><table id="TID0EZFAK" rules="all"><tbody><tr><th rowspan="1" colspan="1">Species or Author/s and publication year</th><th rowspan="1" colspan="1">Italian Region/ Locality</th><th rowspan="1" colspan="1">Host plant</th><th rowspan="1" colspan="1">Year</th><th rowspan="1" colspan="1">1<sup>st</sup> generation (antophagous)</th><th rowspan="1" colspan="1">2<sup>nd</sup> generation (carpophagous)</th><th rowspan="1" colspan="1">3<sup>rd</sup> generation (carpophagous)</th></tr><tr><td rowspan="1" colspan="7">
                      <bold><italic><tp:taxon-name><tp:taxon-name-part taxon-name-part-type="genus" reg="Campoplex">Campoplex</tp:taxon-name-part></tp:taxon-name></italic> sp.</bold>
                    </td></tr><tr><td rowspan="1" colspan="1">
                      <xref ref-type="bibr" rid="B104">Pinna et al. 1989</xref>
                    </td><td rowspan="1" colspan="1">Piedmont/ Ghemme (NO)</td><td rowspan="1" colspan="1">grapevine</td><td rowspan="1" colspan="1">1986/87</td><td rowspan="1" colspan="1">–</td><td rowspan="1" colspan="1">2.46*</td><td rowspan="1" colspan="1">does not occur</td></tr><tr><td rowspan="1" colspan="1">
                      <xref ref-type="bibr" rid="B104">Pinna et al. 1989</xref>
                    </td><td rowspan="1" colspan="1">Piedmont/ Piverone and Caluso (TO)</td><td rowspan="1" colspan="1">grapevine</td><td rowspan="1" colspan="1">1985/86</td><td rowspan="1" colspan="1">–</td><td rowspan="1" colspan="1">1.78*</td><td rowspan="1" colspan="1">does not occur</td></tr><tr><td rowspan="1" colspan="1">
                      <xref ref-type="bibr" rid="B104">Pinna et al. 1989</xref>
                    </td><td rowspan="1" colspan="1">Piedmont/ Piverone and Caluso (TO)</td><td rowspan="1" colspan="1">grapevine</td><td rowspan="1" colspan="1">1986/87</td><td rowspan="1" colspan="1">–</td><td rowspan="1" colspan="1">13.28*</td><td rowspan="1" colspan="1">does not occur</td></tr><tr><td rowspan="1" colspan="1">
                      <xref ref-type="bibr" rid="B104">Pinna et al. 1989</xref>
                    </td><td rowspan="1" colspan="1">Piedmont/ Riccaldone e Castelrocchero (AL)</td><td rowspan="1" colspan="1">grapevine</td><td rowspan="1" colspan="1">1986/87</td><td rowspan="1" colspan="1">–</td><td rowspan="1" colspan="1">18.24*</td><td rowspan="1" colspan="1">does not occur</td></tr><tr><td rowspan="1" colspan="1">
                      <xref ref-type="bibr" rid="B104">Pinna et al. 1989</xref>
                    </td><td rowspan="1" colspan="1">Piedmont/ Mango e Castellinaldo (CN)</td><td rowspan="1" colspan="1">grapevine</td><td rowspan="1" colspan="1">1986/87</td><td rowspan="1" colspan="1">–</td><td rowspan="1" colspan="1">6.33*</td><td rowspan="1" colspan="1">does not occur</td></tr><tr><td rowspan="1" colspan="1">
                      <xref ref-type="bibr" rid="B77">Lozzia and Rigamonti 1991</xref>
                    </td><td rowspan="1" colspan="1">Piedmont/ Ghemme (NO)</td><td rowspan="1" colspan="1">grapevine</td><td rowspan="1" colspan="1">1988</td><td rowspan="1" colspan="1">–</td><td rowspan="1" colspan="1">12.50</td><td rowspan="1" colspan="1">does not occur</td></tr><tr><td rowspan="1" colspan="7">
                      <bold><italic><tp:taxon-name><tp:taxon-name-part taxon-name-part-type="genus" reg="Campoplex">Campoplex</tp:taxon-name-part> <tp:taxon-name-part taxon-name-part-type="species" reg="capitator">capitator</tp:taxon-name-part></tp:taxon-name></italic></bold>
                    </td></tr><tr><td rowspan="1" colspan="1">
                      <xref ref-type="bibr" rid="B24">Colombera et al. 2001</xref>
                    </td><td rowspan="1" colspan="1">Piedmont/ Caravino (IPM)</td><td rowspan="1" colspan="1">grapevine</td><td rowspan="1" colspan="1">1998</td><td rowspan="1" colspan="1">7.4*</td><td rowspan="1" colspan="1">0</td><td rowspan="1" colspan="1">does not occur</td></tr><tr><td rowspan="1" colspan="1">
                      <xref ref-type="bibr" rid="B24">Colombera et al. 2001</xref>
                    </td><td rowspan="1" colspan="1">Piedmont/ Caravino (IPM)</td><td rowspan="1" colspan="1">grapevine</td><td rowspan="1" colspan="1">1999</td><td rowspan="1" colspan="1">3.07*</td><td rowspan="1" colspan="1">1.9*</td><td rowspan="1" colspan="1">does not occur</td></tr><tr><td rowspan="1" colspan="1">
                      <xref ref-type="bibr" rid="B24">Colombera et al. 2001</xref>
                    </td><td rowspan="1" colspan="1">Piedmont/ Settimo Vittone (Convent.)</td><td rowspan="1" colspan="1">grapevine</td><td rowspan="1" colspan="1">1998</td><td rowspan="1" colspan="1">0.61*</td><td rowspan="1" colspan="1">0</td><td rowspan="1" colspan="1">does not occur</td></tr><tr><td rowspan="1" colspan="1">
                      <xref ref-type="bibr" rid="B24">Colombera et al. 2001</xref>
                    </td><td rowspan="1" colspan="1">Piedmont/ Settimo Vittone (Convent.)</td><td rowspan="1" colspan="1">grapevine</td><td rowspan="1" colspan="1">1999</td><td rowspan="1" colspan="1">1.85*</td><td rowspan="1" colspan="1">5.88*</td><td rowspan="1" colspan="1">does not occur</td></tr><tr><td rowspan="1" colspan="1">
                      <xref ref-type="bibr" rid="B87">Marchesini and Dalla Montà 1994</xref>
                    </td><td rowspan="1" colspan="1">Veneto/ Pernumia (PD)</td><td rowspan="1" colspan="1">grapevine</td><td rowspan="1" colspan="1">1988</td><td rowspan="1" colspan="1">–</td><td rowspan="1" colspan="1">–</td><td rowspan="1" colspan="1">1.46</td></tr><tr><td rowspan="1" colspan="1">
                      <xref ref-type="bibr" rid="B87">Marchesini and Dalla Montà 1994</xref>
                    </td><td rowspan="1" colspan="1">Veneto/ Pernumia (PD)</td><td rowspan="1" colspan="1">grapevine</td><td rowspan="1" colspan="1">1989</td><td rowspan="1" colspan="1">12.17</td><td rowspan="1" colspan="1">3.15</td><td rowspan="1" colspan="1">9.4</td></tr><tr><td rowspan="1" colspan="1">
                      <xref ref-type="bibr" rid="B87">Marchesini and Dalla Montà 1994</xref>
                    </td><td rowspan="1" colspan="1">Veneto/ Pernumia (PD)</td><td rowspan="1" colspan="1">grapevine</td><td rowspan="1" colspan="1">1990</td><td rowspan="1" colspan="1">11.78</td><td rowspan="1" colspan="1">0.46</td><td rowspan="1" colspan="1">0</td></tr><tr><td rowspan="1" colspan="1">
                      <xref ref-type="bibr" rid="B87">Marchesini and Dalla Montà 1994</xref>
                    </td><td rowspan="1" colspan="1">Veneto/ Pernumia (PD)</td><td rowspan="1" colspan="1">grapevine</td><td rowspan="1" colspan="1">1992</td><td rowspan="1" colspan="1">0</td><td rowspan="1" colspan="1">0</td><td rowspan="1" colspan="1">0.02</td></tr><tr><td rowspan="1" colspan="1">
                      <xref ref-type="bibr" rid="B87">Marchesini and Dalla Montà 1994</xref>
                    </td><td rowspan="1" colspan="1">Veneto/ Colognola (VR)</td><td rowspan="1" colspan="1">grapevine</td><td rowspan="1" colspan="1">1990</td><td rowspan="1" colspan="1">0.74</td><td rowspan="1" colspan="1">0.74</td><td rowspan="1" colspan="1">2.69</td></tr><tr><td rowspan="1" colspan="1">
                      <xref ref-type="bibr" rid="B87">Marchesini and Dalla Montà 1994</xref>
                    </td><td rowspan="1" colspan="1">Veneto/ Colognola (VR)</td><td rowspan="1" colspan="1">grapevine</td><td rowspan="1" colspan="1">1991</td><td rowspan="1" colspan="1">0.33</td><td rowspan="1" colspan="1">0</td><td rowspan="1" colspan="1">3.52</td></tr><tr><td rowspan="1" colspan="1">
                      <xref ref-type="bibr" rid="B84">Marchesini 2006</xref> and <xref ref-type="bibr" rid="B85">2007</xref></td><td rowspan="1" colspan="1">Veneto</td><td rowspan="1" colspan="1">grapevine</td><td rowspan="1" colspan="1">2000 (2)</td><td rowspan="1" colspan="1"/><td rowspan="1" colspan="1">3.8/14.3</td><td rowspan="1" colspan="1">6.4/8.3</td></tr><tr><td rowspan="1" colspan="1">
                      <xref ref-type="bibr" rid="B84">Marchesini 2006</xref> and <xref ref-type="bibr" rid="B85">2007</xref></td><td rowspan="1" colspan="1">Veneto</td><td rowspan="1" colspan="1">grapevine</td><td rowspan="1" colspan="1">2001 (2)</td><td rowspan="1" colspan="1">0/6.0</td><td rowspan="1" colspan="1">13.0/10.0</td><td rowspan="1" colspan="1">0.5/2.0</td></tr><tr><td rowspan="1" colspan="7">
                      <bold><italic><tp:taxon-name><tp:taxon-name-part taxon-name-part-type="genus" reg="Campoplex">Campoplex</tp:taxon-name-part> <tp:taxon-name-part taxon-name-part-type="species" reg="difformis">difformis</tp:taxon-name-part></tp:taxon-name></italic></bold>
                    </td></tr><tr><td rowspan="1" colspan="1">
                      <xref ref-type="bibr" rid="B98">Nuzzaci and Triggiani 1982</xref>
                    </td><td rowspan="1" colspan="1">Apulia/ Monopoli (BA) and Martinafranca (TA)</td><td rowspan="1" colspan="1">
                      <italic><tp:taxon-name><tp:taxon-name-part taxon-name-part-type="genus" reg="Daphne">Daphne</tp:taxon-name-part> <tp:taxon-name-part taxon-name-part-type="species" reg="gnidium">gnidium</tp:taxon-name-part></tp:taxon-name></italic>
                    </td><td rowspan="1" colspan="1">1979–82</td><td rowspan="1" colspan="1"/><td rowspan="1" colspan="1">4**</td><td rowspan="1" colspan="1"/></tr></tbody></table><table-wrap-foot><fn><p>* recalculations on the basis of data provided by the authors.** highest value recorded in three years of observations.</p></fn></table-wrap-foot></table-wrap><p>
              <xref ref-type="bibr" rid="B125">Silvestri (1912)</xref> frequently found <italic><tp:taxon-name><tp:taxon-name-part taxon-name-part-type="genus" reg="Campoplex">C.</tp:taxon-name-part> <tp:taxon-name-part taxon-name-part-type="species" reg="capitator">capitator</tp:taxon-name-part></tp:taxon-name></italic> on <abbrev xmlns:xlink="http://www.w3.org/1999/xlink" xlink:title="European grapevine moth" id="ABBRID0EDOGK" xlink:type="simple">EGVM</abbrev>, both in Trentino (Northern Italy), in spring, and in Portici (Naples), from July to September. In Veneto (Northern Italy) it attacks all the generations of <abbrev xmlns:xlink="http://www.w3.org/1999/xlink" xlink:title="European grapevine moth" id="ABBRID0EHOGK" xlink:type="simple">EGVM</abbrev>, with irregular and not particularly high rate of parasitism, often less than 1%, sometimes close to 12% in the first generation and 14% in the second and slightly more than 8% in the third generation (<xref ref-type="bibr" rid="B87">Marchesini and Dalla Montà 1994</xref>, <xref ref-type="bibr" rid="B89">Marchesini et al. 2006</xref>); sometimes it is absent. In Piedmont, where <abbrev xmlns:xlink="http://www.w3.org/1999/xlink" xlink:title="European grapevine moth" id="ABBRID0ETOGK" xlink:type="simple">EGVM</abbrev> developed 2 generations per year, <xref ref-type="bibr" rid="B24">Colombera et al. (2001)</xref> recorded parasitization rates of 7.4% and 5.9%, respectively. In Tuscany (Central Italy), on grapevine, <italic><tp:taxon-name><tp:taxon-name-part taxon-name-part-type="genus" reg="Campoplex">C.</tp:taxon-name-part> <tp:taxon-name-part taxon-name-part-type="species" reg="capitator">capitator</tp:taxon-name-part></tp:taxon-name></italic> is the most frequent species among larval parasitoids, showing a good parasitic activity throughout the region, mostly on larvae of the first two generations of the year (<xref ref-type="bibr" rid="B9">Bagnoli and Lucchi 2006</xref>). In the Natural Reserve of San Rossore (Pisa, Tuscany), it is very frequent on <italic><tp:taxon-name><tp:taxon-name-part taxon-name-part-type="genus" reg="Daphne">Daphne</tp:taxon-name-part> <tp:taxon-name-part taxon-name-part-type="species" reg="gnidium">gnidium</tp:taxon-name-part></tp:taxon-name></italic>, where it represents the dominant species in the parasitoid community of <abbrev xmlns:xlink="http://www.w3.org/1999/xlink" xlink:title="European grapevine moth" id="ABBRID0EVPGK" xlink:type="simple">EGVM</abbrev>; attacking larvae of all three generations, it contributed for more than 58% of the total number of parasitoids found in 2014 and more than 73% in 2015, with an overall annual parasitization rate for 2014 next to 10% (<xref ref-type="bibr" rid="B75">Loni et al. 2016</xref>).</p><p>In France, the rates of parasitism can be very high, especially in the <abbrev xmlns:xlink="http://www.w3.org/1999/xlink" xlink:title="European grapevine moth" id="ABBRID0E6PGK" xlink:type="simple">EGVM</abbrev> first generation (<xref ref-type="bibr" rid="B146">Villemant et al. 2011</xref>). In the vineyards of Valencia (Spain), <italic><tp:taxon-name><tp:taxon-name-part taxon-name-part-type="genus" reg="Campoplex">C.</tp:taxon-name-part> <tp:taxon-name-part taxon-name-part-type="species" reg="capitator">capitator</tp:taxon-name-part></tp:taxon-name></italic> is the only larval parasitoid that plays a significant role in the control of <abbrev xmlns:xlink="http://www.w3.org/1999/xlink" xlink:title="European grapevine moth" id="ABBRID0ESQGK" xlink:type="simple">EGVM</abbrev>, even if the total parasitism levels found in that region were low across all the three generations (<xref ref-type="bibr" rid="B26">Coscollá 1997</xref>). In Douro Wine Region (Portugal), <italic><tp:taxon-name><tp:taxon-name-part taxon-name-part-type="genus" reg="Campoplex">C.</tp:taxon-name-part> <tp:taxon-name-part taxon-name-part-type="species" reg="capitator">capitator</tp:taxon-name-part></tp:taxon-name></italic> is the second most abundant parasitoid of <abbrev xmlns:xlink="http://www.w3.org/1999/xlink" xlink:title="European grapevine moth" id="ABBRID0EFRGK" xlink:type="simple">EGVM</abbrev> (<xref ref-type="bibr" rid="B17">Carlos et al. 2013</xref>), representing the 11.8% of parasitoids obtained in 10-year surveys. In Turkey, the species is mostly widespread in the Aegean vineyards (<xref ref-type="bibr" rid="B72">Koclu et al. 2005</xref>, <xref ref-type="bibr" rid="B100">Özsemerci et al. 2016</xref>).</p><p>Despite being considered one of the possible candidates for use in the biological control of <abbrev xmlns:xlink="http://www.w3.org/1999/xlink" xlink:title="European grapevine moth" id="ABBRID0EXRGK" xlink:type="simple">EGVM</abbrev>, the knowledge about its behavior and its development are too limited and still some difficulties have to be overcome to develop an efficient mass rearing in bio-factory (<xref ref-type="bibr" rid="B9">Bagnoli and Lucchi 2006</xref>). Nevertheless, a recent cooperation between Italian and Chilean entomologists seems very promising (<xref ref-type="bibr" rid="B79">Lucchi et al. 2017</xref>).</p></tp:treatment-sec><tp:treatment-sec sec-type="Taxonomic notes" id="SECID0EDSGK"><title>Taxonomic notes.</title><p>
              <xref ref-type="bibr" rid="B61">Horstmann (1985)</xref> divided the Western Palaearctic species of the genus <italic><tp:taxon-name><tp:taxon-name-part taxon-name-part-type="genus" reg="Campoplex">Campoplex</tp:taxon-name-part></tp:taxon-name></italic> in four species-groups: <italic>melanostictus</italic> (including the <italic>spurius</italic>-group), <italic>continuus</italic>, <italic>discrepans</italic> and <italic>difformis</italic> species-groups; later, the <italic><tp:taxon-name><tp:taxon-name-part taxon-name-part-type="genus" reg="Campoplex">C.</tp:taxon-name-part> <tp:taxon-name-part taxon-name-part-type="species" reg="borealis">borealis</tp:taxon-name-part></tp:taxon-name></italic> species-group was added (<xref ref-type="bibr" rid="B64">Horstmann 2012</xref>). Both <italic><tp:taxon-name><tp:taxon-name-part taxon-name-part-type="genus" reg="Campoplex">Campoplex</tp:taxon-name-part> <tp:taxon-name-part taxon-name-part-type="species" reg="capitator">capitator</tp:taxon-name-part></tp:taxon-name></italic> and <italic><tp:taxon-name><tp:taxon-name-part taxon-name-part-type="genus" reg="Campoplex">C.</tp:taxon-name-part> <tp:taxon-name-part taxon-name-part-type="species" reg="difformis">difformis</tp:taxon-name-part></tp:taxon-name></italic> belong to “<italic>difformis</italic>” species-group, which is characterized by occipital carina joining hypostomal carina at a right angle at the base of the mandibles (i.e., occipital carina turned outwards ventrally); slender body with apically compressed metasoma; hind tibia with the median outer part from yellowish red to reddish brown, and basal part not clearly brightened; ovipositor sheath relatively long (at least as long as the hind tibia). <xref ref-type="bibr" rid="B61">Horstmann (1985)</xref> describes the female of <italic><tp:taxon-name><tp:taxon-name-part taxon-name-part-type="genus" reg="Campoplex">C.</tp:taxon-name-part> <tp:taxon-name-part taxon-name-part-type="species" reg="capitator">capitator</tp:taxon-name-part></tp:taxon-name></italic> as follows in the key: body size approx. 5 mm, face wider than long, temples behind the eyes narrow, the lines (as seen in profile from above) touching the outside of the eyes and temples usually intersecting in or behind the scuto-scutellar groove, antennal segments, in the last quarter, at least as long as wide, prepectal carina medially not significantly broader than ventrolaterally and not clearly notched, hind coxae black with hind femora predominantly red, ovipositor sheath 1.4–1.7 times as long as the hind tibia, second metasomal segment not more than 1.6 times as long as wide.</p><p>The females of <italic><tp:taxon-name><tp:taxon-name-part taxon-name-part-type="genus" reg="Campoplex">C.</tp:taxon-name-part> <tp:taxon-name-part taxon-name-part-type="species" reg="difformis">difformis</tp:taxon-name-part></tp:taxon-name></italic>, which are very similar to those of <italic><tp:taxon-name><tp:taxon-name-part taxon-name-part-type="genus" reg="Campoplex">C.</tp:taxon-name-part> <tp:taxon-name-part taxon-name-part-type="species" reg="capitator">capitator</tp:taxon-name-part></tp:taxon-name></italic>, in Horstmann’s keys are distinguished by: body size approx. 8 mm, face longer than wide, antennal segments, in the last quarter, much wider than long, and the area superomedia of propodeum wide, and not clearly separated from the area petiolaris; both areas are clearly depressed.</p><p>
              <xref ref-type="bibr" rid="B146">Villemant et al. (2011)</xref> pointed out that <italic><tp:taxon-name><tp:taxon-name-part taxon-name-part-type="genus" reg="Campoplex">C.</tp:taxon-name-part> <tp:taxon-name-part taxon-name-part-type="species" reg="capitator">capitator</tp:taxon-name-part></tp:taxon-name></italic> has often been confused with <italic><tp:taxon-name><tp:taxon-name-part taxon-name-part-type="genus" reg="Campoplex">C.</tp:taxon-name-part> <tp:taxon-name-part taxon-name-part-type="species" reg="difformis">difformis</tp:taxon-name-part></tp:taxon-name></italic> in the past and many reports of this species on <abbrev xmlns:xlink="http://www.w3.org/1999/xlink" xlink:title="European grapevine moth" id="ABBRID0EYWGK" xlink:type="simple">EGVM</abbrev> should probably be related to <italic><tp:taxon-name><tp:taxon-name-part taxon-name-part-type="genus" reg="Campoplex">C.</tp:taxon-name-part> <tp:taxon-name-part taxon-name-part-type="species" reg="capitator">capitator</tp:taxon-name-part></tp:taxon-name></italic>. The identifications of <italic><tp:taxon-name><tp:taxon-name-part taxon-name-part-type="genus" reg="Campoplex">C.</tp:taxon-name-part> <tp:taxon-name-part taxon-name-part-type="species" reg="difformis">difformis</tp:taxon-name-part></tp:taxon-name></italic> made by Silvestri as well as those of Catoni are to be referred to <italic><tp:taxon-name><tp:taxon-name-part taxon-name-part-type="genus" reg="Campoplex">C.</tp:taxon-name-part> <tp:taxon-name-part taxon-name-part-type="species" reg="capitator">capitator</tp:taxon-name-part></tp:taxon-name></italic> (see above). The record of Nuzzaci and Triggiani (see <italic><tp:taxon-name><tp:taxon-name-part taxon-name-part-type="genus" reg="Campoplex">C.</tp:taxon-name-part> <tp:taxon-name-part taxon-name-part-type="species" reg="difformis">difformis</tp:taxon-name-part></tp:taxon-name></italic>), whose specimens were identified by Horstmann, has to be considered correct.</p><p>Molecular-based studies indicate that <italic><tp:taxon-name><tp:taxon-name-part taxon-name-part-type="genus" reg="Campoplex">C.</tp:taxon-name-part> <tp:taxon-name-part taxon-name-part-type="species" reg="capitator">capitator</tp:taxon-name-part></tp:taxon-name></italic> could be conspecific of <italic><tp:taxon-name><tp:taxon-name-part taxon-name-part-type="genus" reg="Campoplex">C.</tp:taxon-name-part> <tp:taxon-name-part taxon-name-part-type="species" reg="formosanae">formosanae</tp:taxon-name-part></tp:taxon-name></italic> Horstmann, 2012, a species reared on <italic><tp:taxon-name><tp:taxon-name-part taxon-name-part-type="genus" reg="Enarmonia">Enarmonia</tp:taxon-name-part> <tp:taxon-name-part taxon-name-part-type="species" reg="formosana">formosana</tp:taxon-name-part></tp:taxon-name></italic> in Germany (<xref ref-type="bibr" rid="B66">Hunt and Kuhlmann 2007</xref>, <xref ref-type="bibr" rid="B67">Hunt et al. 2008</xref>). The species was identified as <italic><tp:taxon-name><tp:taxon-name-part taxon-name-part-type="genus" reg="Campoplex">C.</tp:taxon-name-part> <tp:taxon-name-part taxon-name-part-type="species" reg="dubitator">dubitator</tp:taxon-name-part></tp:taxon-name></italic> at first, but then recognized as a valid species by <xref ref-type="bibr" rid="B64">Horstmann (2012)</xref>. Despite molecular differences between the two species were not significant (<xref ref-type="bibr" rid="B66">Hunt and Kuhlmann 2007</xref>, <xref ref-type="bibr" rid="B67">Hunt et al. 2008</xref>), laboratory tests showed that <italic><tp:taxon-name><tp:taxon-name-part taxon-name-part-type="genus" reg="Campoplex">C.</tp:taxon-name-part> <tp:taxon-name-part taxon-name-part-type="species" reg="formosanae">formosanae</tp:taxon-name-part></tp:taxon-name></italic> was unable to develop on <abbrev xmlns:xlink="http://www.w3.org/1999/xlink" xlink:title="European grapevine moth" id="ABBRID0EV1GK" xlink:type="simple">EGVM</abbrev> larvae and small but constant morphological characters have been found that lead to consider <italic><tp:taxon-name><tp:taxon-name-part taxon-name-part-type="genus" reg="Campoplex">C.</tp:taxon-name-part> <tp:taxon-name-part taxon-name-part-type="species" reg="formosanae">formosanae</tp:taxon-name-part></tp:taxon-name></italic> as a distinct species from <italic><tp:taxon-name><tp:taxon-name-part taxon-name-part-type="genus" reg="Campoplex">C.</tp:taxon-name-part> <tp:taxon-name-part taxon-name-part-type="species" reg="capitator">capitator</tp:taxon-name-part></tp:taxon-name></italic> (<xref ref-type="bibr" rid="B67">Hunt et al. 2008</xref>, <xref ref-type="bibr" rid="B71">Jenner et al. 2013</xref>).</p><fig id="F5" position="float" orientation="portrait"><label>Figure 5.</label><caption><p>
                  <italic><tp:taxon-name><tp:taxon-name-part taxon-name-part-type="genus" reg="Campoplex">Campoplex</tp:taxon-name-part> <tp:taxon-name-part taxon-name-part-type="species" reg="capitator">capitator</tp:taxon-name-part></tp:taxon-name></italic> Aubert, 1960 (female: IT, San Rossore Pisa ex <italic><tp:taxon-name><tp:taxon-name-part taxon-name-part-type="genus" reg="Lobesia">Lobesia</tp:taxon-name-part> <tp:taxon-name-part taxon-name-part-type="species" reg="botrana">botrana</tp:taxon-name-part></tp:taxon-name></italic>) A wings B head frontal view C head and mesosoma dorsal view D mesopleuron with epicnemial and postpectal carinae, ventral view.</p></caption><graphic xmlns:xlink="http://www.w3.org/1999/xlink" xlink:href="zookeys-772-047-g005.jpg" position="float" orientation="portrait" xlink:type="simple" id="oo_215399.jpg"/></fig></tp:treatment-sec><ref-list><ref id="B86"><mixed-citation xmlns:xlink="http://www.w3.org/1999/xlink" xlink:type="simple">
          <person-group><name name-style="western"><surname>Marchesini</surname><given-names>E</given-names></name><name name-style="western"><surname>Dalla Montà</surname><given-names>L</given-names></name></person-group> (<year>1992</year>) Observations sur les facteurs limitants naturels des vers de la grappe. IOBC/WPRS Bulletin 15 (2): 10.</mixed-citation></ref><ref id="B87"><mixed-citation xmlns:xlink="http://www.w3.org/1999/xlink" xlink:type="simple">
          <person-group><name name-style="western"><surname>Marchesini</surname><given-names>E</given-names></name><name name-style="western"><surname>Dalla Montà</surname><given-names>L</given-names></name></person-group> (<year>1994</year>) <article-title>Observations on natural enemies of <italic><tp:taxon-name><tp:taxon-name-part taxon-name-part-type="genus">Lobesia</tp:taxon-name-part> <tp:taxon-name-part taxon-name-part-type="species">botrana</tp:taxon-name-part></tp:taxon-name></italic> (Den. et Schiff.) (<tp:taxon-name><tp:taxon-name-part taxon-name-part-type="order">Lepidoptera</tp:taxon-name-part></tp:taxon-name> <tp:taxon-name><tp:taxon-name-part taxon-name-part-type="family">Tortricidae</tp:taxon-name-part></tp:taxon-name>) in Venetian vineyards.</article-title> <source>Bollettino di Zoologia Agraria e di Bachicultura, serie II,</source> <volume>26</volume>(<issue>2</issue>): <fpage>201</fpage>–<lpage>230</lpage>.</mixed-citation></ref><ref id="B88"><mixed-citation xmlns:xlink="http://www.w3.org/1999/xlink" xlink:type="simple">
          <person-group><name name-style="western"><surname>Marchesini</surname><given-names>E</given-names></name><name name-style="western"><surname>Dalla Montà</surname><given-names>L</given-names></name></person-group> (<year>1998</year>) <article-title>I nemici naturali della tignoletta dell’uva nei vigneti del Veneto.</article-title> <source>Informatore Fitopatologico</source> <volume>1998</volume>(<issue>9</issue>): <fpage>3</fpage>–<lpage>10</lpage>.</mixed-citation></ref><ref id="B27"><mixed-citation xmlns:xlink="http://www.w3.org/1999/xlink" xlink:type="simple">
          <person-group><name name-style="western"><surname>Dalla Montà</surname><given-names>L</given-names></name><name name-style="western"><surname>Marchesini</surname><given-names>E</given-names></name><name name-style="western"><surname>Bagnoli</surname><given-names>B</given-names></name><name name-style="western"><surname>Goggioli</surname><given-names>D</given-names></name></person-group> (<year>1993</year>) Observations sur les ennemis naturels du ver de la grappe <italic><tp:taxon-name><tp:taxon-name-part taxon-name-part-type="genus">Lobesia</tp:taxon-name-part> <tp:taxon-name-part taxon-name-part-type="species">botrana</tp:taxon-name-part></tp:taxon-name></italic> (Den. et Schiff.) en Vénétie et en Toscane. Meeting of the IOBC/WPRS Working Group “Integrated control in viticulture”, Bordeaux, France, 2–5 March 1993 (abstract).</mixed-citation></ref><ref id="B26"><mixed-citation xmlns:xlink="http://www.w3.org/1999/xlink" xlink:type="simple">
          <person-group><name name-style="western"><surname>Coscollá</surname><given-names>R</given-names></name></person-group> (<year>1997</year>) <source>La polilla del racimo de la vid (<italic><tp:taxon-name><tp:taxon-name-part taxon-name-part-type="genus">Lobesia</tp:taxon-name-part> <tp:taxon-name-part taxon-name-part-type="species">botrana</tp:taxon-name-part></tp:taxon-name></italic> Den. y Schiff.).</source> <publisher-name>Generalitat Valenciana</publisher-name>, <publisher-loc>Consejerfa de Agricultura, Pesca y Alimentación, Valencia, Spain</publisher-loc>, <size units="page">613 pp</size>.</mixed-citation></ref><ref id="B24"><mixed-citation xmlns:xlink="http://www.w3.org/1999/xlink" xlink:type="simple">
          <person-group><name name-style="western"><surname>Colombera</surname><given-names>S</given-names></name><name name-style="western"><surname>Alma</surname><given-names>A</given-names></name><name name-style="western"><surname>Arzone</surname><given-names>A</given-names></name></person-group> (<year>2001</year>) <article-title>Comparison between the parasitoids of <italic><tp:taxon-name><tp:taxon-name-part taxon-name-part-type="genus">Lobesia</tp:taxon-name-part> <tp:taxon-name-part taxon-name-part-type="species">botrana</tp:taxon-name-part></tp:taxon-name></italic> and <italic><tp:taxon-name><tp:taxon-name-part taxon-name-part-type="genus">Eupoecilia</tp:taxon-name-part> <tp:taxon-name-part taxon-name-part-type="species">ambiguella</tp:taxon-name-part></tp:taxon-name></italic> in conventional and integrated vineyards.</article-title> <source>IOBC/WPRS Bulletin</source> <volume>24</volume>(<issue>7</issue>): <fpage>91</fpage>–<lpage>96</lpage>.</mixed-citation></ref><ref id="B89"><mixed-citation xmlns:xlink="http://www.w3.org/1999/xlink" xlink:type="simple">
          <person-group><name name-style="western"><surname>Marchesini</surname><given-names>E</given-names></name><name name-style="western"><surname>Dalla Montà</surname><given-names>L</given-names></name><name name-style="western"><surname>Sancassani</surname><given-names>GP</given-names></name></person-group> (<year>2006</year>) I limitatori naturali delle tignole nell’agroecosistema Vigneto. In: Regione Emilia-Romagna, CRPV: La difesa della vite dalla tignoletta, Bologna 13 novembre 2006: 10–16.</mixed-citation></ref><ref id="B9"><mixed-citation xmlns:xlink="http://www.w3.org/1999/xlink" xlink:type="simple">
          <person-group><name name-style="western"><surname>Bagnoli</surname><given-names>B</given-names></name><name name-style="western"><surname>Lucchi</surname><given-names>A</given-names></name></person-group> (<year>2006</year>) <article-title>Parasitoids of <italic><tp:taxon-name><tp:taxon-name-part taxon-name-part-type="genus">Lobesia</tp:taxon-name-part> <tp:taxon-name-part taxon-name-part-type="species">botrana</tp:taxon-name-part></tp:taxon-name></italic> (Den. &amp; Schiff.) in Tuscany.</article-title> <source>Integrated Protection and Production in Viticulture, IOBC/WPRS Bulletin</source> <volume>29</volume>(<issue>11</issue>): <fpage>139</fpage>–<lpage>142</lpage>.</mixed-citation></ref><ref id="B85"><mixed-citation xmlns:xlink="http://www.w3.org/1999/xlink" xlink:type="simple">
          <person-group><name name-style="western"><surname>Marchesini</surname><given-names>E</given-names></name></person-group> (<year>2007</year>) <article-title>I limitatori naturali della tignoletta nell’agroecosistema vigneto.</article-title> In: <person-group><name name-style="western"><surname>Anfora</surname><given-names>G</given-names></name><name name-style="western"><surname>Angeli</surname><given-names>G</given-names></name><name name-style="western"><surname>Baldessari</surname><given-names>M</given-names></name></person-group> (<role>eds</role>) <issue-title>Le tignole della vite.</issue-title> <source>Agricoltura Integrata, Istituto Agrario di San Michele dell’Adige</source>, <fpage>40</fpage>–<lpage>55</lpage>.</mixed-citation></ref><ref id="B78"><mixed-citation xmlns:xlink="http://www.w3.org/1999/xlink" xlink:type="simple">
          <person-group><name name-style="western"><surname>Lucchi</surname><given-names>A</given-names></name><name name-style="western"><surname>Santini</surname><given-names>L</given-names></name></person-group> (<year>2011</year>) <article-title>Life history of <italic><tp:taxon-name><tp:taxon-name-part taxon-name-part-type="genus">Lobesia</tp:taxon-name-part> <tp:taxon-name-part taxon-name-part-type="species">botrana</tp:taxon-name-part></tp:taxon-name></italic> on <italic><tp:taxon-name><tp:taxon-name-part taxon-name-part-type="genus">Daphne</tp:taxon-name-part> <tp:taxon-name-part taxon-name-part-type="species">gnidium</tp:taxon-name-part></tp:taxon-name></italic> in a Natural Park of Tuscany.</article-title> <source>Integrated Protection and Production in Viticulture, Integrated Protection and Production in Viticulture, IOBC/WPRS Bulletin</source> <volume>67</volume>: <fpage>197</fpage>–<lpage>202</lpage>.</mixed-citation></ref><ref id="B75"><mixed-citation xmlns:xlink="http://www.w3.org/1999/xlink" xlink:type="simple">
          <person-group><name name-style="western"><surname>Loni</surname><given-names>A</given-names></name><name name-style="western"><surname>Samartsev</surname><given-names>KG</given-names></name><name name-style="western"><surname>Scaramozzino</surname><given-names>PL</given-names></name><name name-style="western"><surname>Belokobylskij</surname><given-names>SA</given-names></name><name name-style="western"><surname>Lucchi</surname><given-names>A</given-names></name></person-group> (<year>2016</year>) <article-title><tp:taxon-name><tp:taxon-name-part taxon-name-part-type="subfamily">Braconinae</tp:taxon-name-part></tp:taxon-name> parasitoids (<tp:taxon-name><tp:taxon-name-part taxon-name-part-type="order">Hymenoptera</tp:taxon-name-part></tp:taxon-name>, <tp:taxon-name><tp:taxon-name-part taxon-name-part-type="family">Braconidae</tp:taxon-name-part></tp:taxon-name>) emerged from larvae of <italic><tp:taxon-name><tp:taxon-name-part taxon-name-part-type="genus">Lobesia</tp:taxon-name-part> <tp:taxon-name-part taxon-name-part-type="species">botrana</tp:taxon-name-part></tp:taxon-name></italic> (Denis &amp; Schiffermüller) (<tp:taxon-name><tp:taxon-name-part taxon-name-part-type="order">Lepidoptera</tp:taxon-name-part></tp:taxon-name>, <tp:taxon-name><tp:taxon-name-part taxon-name-part-type="family">Tortricidae</tp:taxon-name-part></tp:taxon-name>) feeding on <italic><tp:taxon-name><tp:taxon-name-part taxon-name-part-type="genus">Daphne</tp:taxon-name-part> <tp:taxon-name-part taxon-name-part-type="species">gnidium</tp:taxon-name-part></tp:taxon-name></italic> L.</article-title> <source>ZooKeys</source> <volume>587</volume>: <fpage>125</fpage>–<lpage>150</lpage>. <ext-link xlink:type="simple" ext-link-type="doi" xlink:href="10.3897/zookeys.587.8478">https://doi.org/10.3897/zookeys.587.8478</ext-link></mixed-citation></ref><ref id="B114"><mixed-citation xmlns:xlink="http://www.w3.org/1999/xlink" xlink:type="simple">
          <person-group><name name-style="western"><surname>Scaramozzino</surname><given-names>PL</given-names></name><name name-style="western"><surname>Loni</surname><given-names>A</given-names></name><name name-style="western"><surname>Lucchi</surname><given-names>A</given-names></name><name name-style="western"><surname>Gandini</surname><given-names>L</given-names></name></person-group> (<year>2017b</year>) Who’s who in the nests molded by <italic><tp:taxon-name><tp:taxon-name-part taxon-name-part-type="genus">Lobesia</tp:taxon-name-part> <tp:taxon-name-part taxon-name-part-type="species">botrana</tp:taxon-name-part></tp:taxon-name></italic> on <italic><tp:taxon-name><tp:taxon-name-part taxon-name-part-type="genus">Daphne</tp:taxon-name-part> <tp:taxon-name-part taxon-name-part-type="species">gnidium</tp:taxon-name-part></tp:taxon-name></italic>? IOBC/WPRS Bulletin 128: 130–134.</mixed-citation></ref><ref id="B135"><mixed-citation xmlns:xlink="http://www.w3.org/1999/xlink" xlink:type="simple">
          <person-group><name name-style="western"><surname>Thompson</surname><given-names>WR</given-names></name></person-group> (<year>1946</year>) <source>A catalogue of the parasites and predators of insect pest. Section 1 Parasite Host Catalogue, Part 8. Parasites of the <tp:taxon-name><tp:taxon-name-part taxon-name-part-type="order">Lepidoptera</tp:taxon-name-part></tp:taxon-name> (N-P).</source> <publisher-name>Commonwealth Agricultural Bureaux</publisher-name>, <publisher-loc>Farnham Royal, UK., Reprinted 1960 with Errata</publisher-loc>, <size units="page">523 pp</size>.</mixed-citation></ref><ref id="B19"><mixed-citation xmlns:xlink="http://www.w3.org/1999/xlink" xlink:type="simple">
          <person-group><name name-style="western"><surname>Catoni</surname><given-names>G</given-names></name></person-group> (<year>1910</year>) <source>Contributo per un metodo pratico di difesa contro le tiguole dell’uva. Extracts from “Il Coltivatore” 56 (13/14/18), C.</source> <publisher-name>Cassone</publisher-name>, <publisher-loc>Casale Monferrato</publisher-loc>, <size units="page">27 pp</size>.</mixed-citation></ref><ref id="B20"><mixed-citation xmlns:xlink="http://www.w3.org/1999/xlink" xlink:type="simple">
          <person-group><name name-style="western"><surname>Catoni</surname><given-names>G</given-names></name></person-group> (<year>1914</year>) <article-title>Die Traubenwickler (<italic><tp:taxon-name><tp:taxon-name-part taxon-name-part-type="genus">Polychrosis</tp:taxon-name-part> <tp:taxon-name-part taxon-name-part-type="species">botrana</tp:taxon-name-part></tp:taxon-name></italic> Schiff. und <italic><tp:taxon-name><tp:taxon-name-part taxon-name-part-type="genus">Conchylis</tp:taxon-name-part> <tp:taxon-name-part taxon-name-part-type="species">ambiguella</tp:taxon-name-part></tp:taxon-name></italic> Hübn.) und ihre natürlichen Feinde in Südtyrol.</article-title> <source>Zeitschrift für Angewandte Entomologie</source> <volume>2</volume>: <fpage>248</fpage>–<lpage>259</lpage>. <ext-link xlink:type="simple" ext-link-type="doi" xlink:href="10.1111/j.1439-0418.1914.tb01129.x">https://doi.org/10.1111/j.1439-0418.1914.tb01129.x</ext-link></mixed-citation></ref><ref id="B125"><mixed-citation xmlns:xlink="http://www.w3.org/1999/xlink" xlink:type="simple">
          <person-group><name name-style="western"><surname>Silvestri</surname><given-names>F</given-names></name></person-group> (<year>1912</year>) <article-title>Contribuzioni alla conoscenza degli insetti dannosi e dei loro simbionti. III. La Tignoletta dell’uva (<italic><tp:taxon-name><tp:taxon-name-part taxon-name-part-type="genus">Polychrosis</tp:taxon-name-part> <tp:taxon-name-part taxon-name-part-type="species">botrana</tp:taxon-name-part></tp:taxon-name></italic> Schiff.) con un cenno sulla Tignola dell’uva (<italic><tp:taxon-name><tp:taxon-name-part taxon-name-part-type="genus">Conchylis</tp:taxon-name-part> <tp:taxon-name-part taxon-name-part-type="species">ambiguella</tp:taxon-name-part></tp:taxon-name></italic> Hb.).</article-title> <source>Bollettino del Laboratorio di Zoologia Generale e Agraria, Portici,</source> <volume>6</volume>: <fpage>246</fpage>–<lpage>307</lpage>.</mixed-citation></ref><ref id="B117"><mixed-citation xmlns:xlink="http://www.w3.org/1999/xlink" xlink:type="simple">
          <person-group><name name-style="western"><surname>Schwangart</surname><given-names>F</given-names></name></person-group> (<year>1913</year>) Die Bekämpfung der Rebschädlinge und die Biologie. Sonder-Abdruck aus den Mitteilungen des Deutschen Weinbau-Vereins: 1–16.</mixed-citation></ref><ref id="B110"><mixed-citation xmlns:xlink="http://www.w3.org/1999/xlink" xlink:type="simple">
          <person-group><name name-style="western"><surname>Ruschka</surname><given-names>F</given-names></name><name name-style="western"><surname>Fulmek</surname><given-names>L</given-names></name></person-group> (<year>1915</year>) Verzeichnis der an der K. k. Pflanzenschutz-Station in Wien erzogenen parasitischen Hymenopteren. Mitteilungen der K. k. Pflanzenschutzstation, Wien 11, Trunnerstr.1: 390–412.</mixed-citation></ref><ref id="B74"><mixed-citation xmlns:xlink="http://www.w3.org/1999/xlink" xlink:type="simple">
          <person-group><name name-style="western"><surname>Leonardi</surname><given-names>G</given-names></name></person-group> (<year>1925</year>) Elenco delle specie di Insetti dannosi e dei loro parassiti ricordati in Italia fino all’anno 1911. Parte II. Ord. <tp:taxon-name><tp:taxon-name-part taxon-name-part-type="order">Lepidoptera</tp:taxon-name-part></tp:taxon-name>. Annali della Scuola superiore di Agricoltura di Portici 19/20: 81–301.</mixed-citation></ref><ref id="B13"><mixed-citation xmlns:xlink="http://www.w3.org/1999/xlink" xlink:type="simple">
          <person-group><name name-style="western"><surname>Boselli</surname><given-names>F</given-names></name></person-group> (<year>1928</year>) <source>Elenco delle specie d’insetti dannosi e loro parassiti ricordati in Italia dal 1911 al 1925.</source> <publisher-name>Laboratorio di Entomologia Agraria</publisher-name>, <publisher-loc>Reale Istituto Superiore Agrario, Portici</publisher-loc>, <size units="page">265 pp</size>.</mixed-citation></ref><ref id="B129"><mixed-citation xmlns:xlink="http://www.w3.org/1999/xlink" xlink:type="simple">
          <person-group><name name-style="western"><surname>Stellwaag</surname><given-names>F</given-names></name></person-group> (<year>1928</year>) <source>Die Weinbauinsekten der Kulturländer, Lehr- und Handbuch.</source> <publisher-name>Verlagsbuchhandlung Paul Parey</publisher-name>, <publisher-loc>Berlin</publisher-loc>, <size units="page">884 pp</size>.</mixed-citation></ref><ref id="B118"><mixed-citation xmlns:xlink="http://www.w3.org/1999/xlink" xlink:type="simple">
          <person-group><name name-style="western"><surname>Schwangart</surname><given-names>F</given-names></name></person-group> (<year>1918</year>) Über Rebenschädlinge und nützlinge. V. Die Schlupfwespen des Traubenwicklers. Zuchtergebnisse. Centralballt für Bakteriologie, Parasitenkunde und Infektionskrankheiten, II Abt., 48(24/25): 543–558.</mixed-citation></ref><ref id="B150"><mixed-citation xmlns:xlink="http://www.w3.org/1999/xlink" xlink:type="simple">
          <person-group><name name-style="western"><surname>Yu</surname><given-names>DSK</given-names></name><name name-style="western"><surname>Achterberg</surname><given-names>C van</given-names></name><name name-style="western"><surname>Horstmann</surname><given-names>K</given-names></name></person-group> (<year>2012</year>) Taxapad 2012, <tp:taxon-name><tp:taxon-name-part taxon-name-part-type="superfamily">Ichneumonoidea</tp:taxon-name-part></tp:taxon-name> 2011. Database on flash-drive. Ottawa. Available from: Yu DSK (1997–2012) Home of <tp:taxon-name><tp:taxon-name-part taxon-name-part-type="superfamily">Ichneumonoidea</tp:taxon-name-part></tp:taxon-name>. <ext-link xlink:type="simple" ext-link-type="uri" xlink:href="http://www.taxapad.com">http://www.taxapad.com</ext-link> [accessed: January 13, 2018]</mixed-citation></ref><ref id="B157"><mixed-citation xmlns:xlink="http://www.w3.org/1999/xlink" xlink:type="simple">
          <person-group><name name-style="western"><surname>Zwakhals</surname><given-names>K</given-names></name><name name-style="western"><surname>Achterberg</surname><given-names>C van</given-names></name></person-group> (<year>2017</year>) Fauna Europaea: <tp:taxon-name><tp:taxon-name-part taxon-name-part-type="family">Ichneumonidae</tp:taxon-name-part></tp:taxon-name>. Fauna Europaea vers.2017.06 <ext-link xlink:type="simple" ext-link-type="uri" xlink:href="http://fauna-eu.org">http://fauna-eu.org</ext-link></mixed-citation></ref><ref id="B98"><mixed-citation xmlns:xlink="http://www.w3.org/1999/xlink" xlink:type="simple">
          <person-group><name name-style="western"><surname>Nuzzaci</surname><given-names>G</given-names></name><name name-style="western"><surname>Triggiani</surname><given-names>O</given-names></name></person-group> (<year>1982</year>) <article-title>Note sulla biocenosi in Puglia della <tp:taxon-name><tp:taxon-name-part taxon-name-part-type="genus">Lobesia</tp:taxon-name-part> (<tp:taxon-name-part taxon-name-part-type="subgenus">Polychrosis</tp:taxon-name-part>) <tp:taxon-name-part taxon-name-part-type="species">botrana</tp:taxon-name-part></tp:taxon-name> (Schiff.) (<tp:taxon-name><tp:taxon-name-part taxon-name-part-type="order">Lepidoptera</tp:taxon-name-part></tp:taxon-name>: <tp:taxon-name><tp:taxon-name-part taxon-name-part-type="family">Tortricidae</tp:taxon-name-part></tp:taxon-name>) infeudata a <italic><tp:taxon-name><tp:taxon-name-part taxon-name-part-type="genus">Daphne</tp:taxon-name-part> <tp:taxon-name-part taxon-name-part-type="species">gnidium</tp:taxon-name-part></tp:taxon-name></italic> L.</article-title> <source>Entomologica</source> <volume>17</volume>: <fpage>47</fpage>–<lpage>52</lpage>.</mixed-citation></ref><ref id="B122"><mixed-citation xmlns:xlink="http://www.w3.org/1999/xlink" xlink:type="simple">
          <person-group><name name-style="western"><surname>Shaw</surname><given-names>MR</given-names></name><name name-style="western"><surname>Horstmann</surname><given-names>K</given-names></name></person-group> (<year>1997</year>) <article-title>An analysis of host range in the <italic><tp:taxon-name><tp:taxon-name-part taxon-name-part-type="genus">Diadegma</tp:taxon-name-part> <tp:taxon-name-part taxon-name-part-type="species">nanus</tp:taxon-name-part></tp:taxon-name></italic> group of parasitoids in Western Europe, with a key to species (<tp:taxon-name><tp:taxon-name-part taxon-name-part-type="order">Hymenoptera</tp:taxon-name-part></tp:taxon-name>: <tp:taxon-name><tp:taxon-name-part taxon-name-part-type="family">Ichneumonidae</tp:taxon-name-part></tp:taxon-name>: <tp:taxon-name><tp:taxon-name-part taxon-name-part-type="subfamily">Campopleginae</tp:taxon-name-part></tp:taxon-name>).</article-title> <source>Journal of <tp:taxon-name><tp:taxon-name-part taxon-name-part-type="order">Hymenoptera</tp:taxon-name-part></tp:taxon-name> Research</source> <volume>6</volume>(<issue>2</issue>): <fpage>273</fpage>–<lpage>296</lpage>.</mixed-citation></ref><ref id="B25"><mixed-citation xmlns:xlink="http://www.w3.org/1999/xlink" xlink:type="simple">
          <person-group><name name-style="western"><surname>Coscollá</surname><given-names>R</given-names></name></person-group> (<year>1980</year>) <article-title>Aproximación al estudio del parasitismo natural sobre <italic><tp:taxon-name><tp:taxon-name-part taxon-name-part-type="genus">Lobesia</tp:taxon-name-part> <tp:taxon-name-part taxon-name-part-type="species">botrana</tp:taxon-name-part></tp:taxon-name></italic> Den. y Schiff. en las comarcas vitícolas Valencianas.</article-title> <source>Boletín de Sanidad Vegetal – Plagas</source> <volume>6</volume>: <fpage>5</fpage>–<lpage>15</lpage>.</mixed-citation></ref><ref id="B146"><mixed-citation xmlns:xlink="http://www.w3.org/1999/xlink" xlink:type="simple">
          <person-group><name name-style="western"><surname>Villemant</surname><given-names>C</given-names></name><name name-style="western"><surname>Delvare</surname><given-names>G</given-names></name><name name-style="western"><surname>Martinez</surname><given-names>M</given-names></name><name name-style="western"><surname>Sentenac</surname><given-names>G</given-names></name><name name-style="western"><surname>Kuntzmann</surname><given-names>P</given-names></name></person-group> (<year>2011</year>) <article-title>Parasitoïdes de tordeuses.</article-title> In: <person-group><name name-style="western"><surname>Sentenac</surname><given-names>G</given-names></name></person-group> (<role>Ed.</role>) <issue-title>La faune auxiliaire des vignobles de France.</issue-title> <source>Editions France Agricole, Paris</source>, <fpage>119</fpage>–<lpage>140</lpage>.</mixed-citation></ref><ref id="B1"><mixed-citation xmlns:xlink="http://www.w3.org/1999/xlink" xlink:type="simple">
          <person-group><name name-style="western"><surname>Alford</surname><given-names>DV</given-names></name></person-group> (<year>2012</year>) <source>Pests of ornamental trees, shrubs and flowers. A colour handbook. Second Edition.</source> <publisher-name>Manson Publishing Ltd</publisher-name>, <publisher-loc>London</publisher-loc>, <size units="page">480 pp</size>. <ext-link xlink:type="simple" ext-link-type="doi" xlink:href="10.1201/b15136">https://doi.org/10.1201/b15136</ext-link></mixed-citation></ref><ref id="B14"><mixed-citation xmlns:xlink="http://www.w3.org/1999/xlink" xlink:type="simple">
          <person-group><name name-style="western"><surname>Brown</surname><given-names>JW</given-names></name><name name-style="western"><surname>Robinson</surname><given-names>G</given-names></name><name name-style="western"><surname>Powell</surname><given-names>JA</given-names></name></person-group> (<year>2008</year>) Food plant database of the leafrollers of the world (<tp:taxon-name><tp:taxon-name-part taxon-name-part-type="order">Lepidoptera</tp:taxon-name-part></tp:taxon-name>: <tp:taxon-name><tp:taxon-name-part taxon-name-part-type="family">Tortricidae</tp:taxon-name-part></tp:taxon-name>) (Version 1.0). <ext-link xlink:type="simple" ext-link-type="uri" xlink:href="http://www.tortricid.net/foodplants.asp">http://www.tortricid.net/foodplants.asp</ext-link></mixed-citation></ref><ref id="B133"><mixed-citation xmlns:xlink="http://www.w3.org/1999/xlink" xlink:type="simple">
          <person-group><name name-style="western"><surname>Thiéry</surname><given-names>D</given-names></name></person-group> (<year>2008</year>) <article-title>Les tordeuses nuisibles à la vigne.</article-title> In: <person-group><name name-style="western"><surname>Esmenjaud</surname><given-names>D</given-names></name><name name-style="western"><surname>Kreiter</surname><given-names>S</given-names></name><name name-style="western"><surname>Martinez</surname><given-names>M</given-names></name><name name-style="western"><surname>Sforza</surname><given-names>R</given-names></name><name name-style="western"><surname>Thiéry</surname><given-names>D</given-names></name><name name-style="western"><surname>van Helden</surname><given-names>M</given-names></name><name name-style="western"><surname>Yvan</surname><given-names>M</given-names></name></person-group> (<role>Eds</role>) <issue-title>Ravageurs de la vigne.</issue-title> <source>Deuxième édition, Féret, Bordeaux</source>, <fpage>214</fpage>–<lpage>246</lpage>.</mixed-citation></ref><ref id="B16"><mixed-citation xmlns:xlink="http://www.w3.org/1999/xlink" xlink:type="simple">
          <person-group><name name-style="western"><surname>Carlos</surname><given-names>CR</given-names></name><name name-style="western"><surname>Costa</surname><given-names>JR</given-names></name><name name-style="western"><surname>Tão</surname><given-names>CB</given-names></name><name name-style="western"><surname>Alves</surname><given-names>F</given-names></name><name name-style="western"><surname>Torres</surname><given-names>LM</given-names></name></person-group> (<year>2006</year>) <article-title>Parasitismo asociado a la polilla del racimo de la vid, <italic><tp:taxon-name><tp:taxon-name-part taxon-name-part-type="genus">Lobesia</tp:taxon-name-part> <tp:taxon-name-part taxon-name-part-type="species">botrana</tp:taxon-name-part></tp:taxon-name></italic> (Dennis &amp; Schiffermüller) en la Região Demarcada do Douro.</article-title> <source>Boletín de Sanidad Vegetal-Plagas</source> <volume>32</volume>: <fpage>355</fpage>–<lpage>362</lpage>.</mixed-citation></ref><ref id="B93"><mixed-citation xmlns:xlink="http://www.w3.org/1999/xlink" xlink:type="simple">
          <person-group><name name-style="western"><surname>Moreau</surname><given-names>J</given-names></name><name name-style="western"><surname>Villemant</surname><given-names>C</given-names></name><name name-style="western"><surname>Benrey</surname><given-names>B</given-names></name><name name-style="western"><surname>Thiéry</surname><given-names>D</given-names></name></person-group> (<year>2010</year>) <article-title>Species diversity of larval parasitoids of the European grapevine moth (<italic><tp:taxon-name><tp:taxon-name-part taxon-name-part-type="genus">Lobesia</tp:taxon-name-part> <tp:taxon-name-part taxon-name-part-type="species">botrana</tp:taxon-name-part></tp:taxon-name></italic>, <tp:taxon-name><tp:taxon-name-part taxon-name-part-type="order">Lepidoptera</tp:taxon-name-part></tp:taxon-name>: <tp:taxon-name><tp:taxon-name-part taxon-name-part-type="family">Tortricidae</tp:taxon-name-part></tp:taxon-name>): the influence of region and cultivar.</article-title> <source>Biological control</source> <volume>54</volume>(<issue>3</issue>): <fpage>300</fpage>–<lpage>306</lpage>. <ext-link xlink:type="simple" ext-link-type="doi" xlink:href="10.1016/j.biocontrol.2010.05.019">https://doi.org/10.1016/j.biocontrol.2010.05.019</ext-link></mixed-citation></ref><ref id="B104"><mixed-citation xmlns:xlink="http://www.w3.org/1999/xlink" xlink:type="simple">
          <person-group><name name-style="western"><surname>Pinna</surname><given-names>M</given-names></name><name name-style="western"><surname>Gremo</surname><given-names>F</given-names></name><name name-style="western"><surname>Scaramozzino</surname><given-names>PL</given-names></name></person-group> (<year>1989</year>) <article-title>A preliminary investigation into the influence of biotic and abiotic environmental factors on the winter populations of <italic><tp:taxon-name><tp:taxon-name-part taxon-name-part-type="genus">Lobesia</tp:taxon-name-part> <tp:taxon-name-part taxon-name-part-type="species">botrana</tp:taxon-name-part></tp:taxon-name></italic> (Den. &amp; Schiff.) in veniyards in Piedmont, Italy (<tp:taxon-name><tp:taxon-name-part taxon-name-part-type="order">Lepidoptera</tp:taxon-name-part></tp:taxon-name> – <tp:taxon-name><tp:taxon-name-part taxon-name-part-type="family">Tortricidae</tp:taxon-name-part></tp:taxon-name>).</article-title> In: <person-group><name name-style="western"><surname>Cavalloro</surname><given-names>R</given-names></name></person-group> (<role>Ed.</role>) <issue-title>Influence of environmental factors on the control of grape pests, diseases and weeds.</issue-title> <source>Proceedings of a meeting of the EC Experts’ Group, Thessaloniki 6–8 October 1987</source>, <fpage>77</fpage>–<lpage>86</lpage>.</mixed-citation></ref><ref id="B77"><mixed-citation xmlns:xlink="http://www.w3.org/1999/xlink" xlink:type="simple">
          <person-group><name name-style="western"><surname>Lozzia</surname><given-names>GC</given-names></name><name name-style="western"><surname>Rigamonti</surname><given-names>IE</given-names></name></person-group> (<year>1991</year>) <article-title>Osservazioni sulle strategie di controllo biologiche e integrate delle tignole della vite in Italia settentrionale.</article-title> <source>Vignevini</source> <volume>11</volume>: <fpage>33</fpage>–<lpage>37</lpage>.</mixed-citation></ref><ref id="B84"><mixed-citation xmlns:xlink="http://www.w3.org/1999/xlink" xlink:type="simple">
          <person-group><name name-style="western"><surname>Marchesini</surname><given-names>E</given-names></name></person-group> (<year>2006</year>) <source>I limitatori naturali delle tignole dell’uva nell'agro-ecosistema vigneto.</source> <publisher-name>Vitebio</publisher-name>, <publisher-loc>relazione 10</publisher-loc>, <size units="page">6 pp</size>.</mixed-citation></ref><ref id="B17"><mixed-citation xmlns:xlink="http://www.w3.org/1999/xlink" xlink:type="simple">
          <person-group><name name-style="western"><surname>Carlos</surname><given-names>C</given-names></name><name name-style="western"><surname>Gonçalves</surname><given-names>F</given-names></name><name name-style="western"><surname>Sousa</surname><given-names>S</given-names></name><name name-style="western"><surname>Salvação</surname><given-names>J</given-names></name><name name-style="western"><surname>Sharma</surname><given-names>L</given-names></name><name name-style="western"><surname>Soares</surname><given-names>R</given-names></name><name name-style="western"><surname>Manso</surname><given-names>J</given-names></name><name name-style="western"><surname>Nóbrega</surname><given-names>M</given-names></name><name name-style="western"><surname>Lopes</surname><given-names>A</given-names></name><name name-style="western"><surname>Soares</surname><given-names>S</given-names></name><name name-style="western"><surname>Aranha</surname><given-names>J</given-names></name><name name-style="western"><surname>Villemant</surname><given-names>C</given-names></name><name name-style="western"><surname>Marques</surname><given-names>G</given-names></name><name name-style="western"><surname>Torres</surname><given-names>L</given-names></name></person-group> (<year>2013</year>) <article-title>Environmental safe strategies to control the European grapevine moth, <italic><tp:taxon-name><tp:taxon-name-part taxon-name-part-type="genus">Lobesia</tp:taxon-name-part> <tp:taxon-name-part taxon-name-part-type="species">botrana</tp:taxon-name-part></tp:taxon-name></italic> (Den. &amp; Schiff.), in the Douro demarcated region.</article-title> <source>Ciência e Técnica Vitivinícola</source> <volume>28</volume>: <fpage>1006</fpage>–<lpage>1011</lpage>.</mixed-citation></ref><ref id="B72"><mixed-citation xmlns:xlink="http://www.w3.org/1999/xlink" xlink:type="simple">
          <person-group><name name-style="western"><surname>Koclu</surname><given-names>T</given-names></name><name name-style="western"><surname>Altindisli</surname><given-names>FO</given-names></name><name name-style="western"><surname>Ozsemerci</surname><given-names>F</given-names></name></person-group> (<year>2005</year>) <article-title>The parasitoids of the European grapevine moth (<italic><tp:taxon-name><tp:taxon-name-part taxon-name-part-type="genus">Lobesia</tp:taxon-name-part> <tp:taxon-name-part taxon-name-part-type="species">botrana</tp:taxon-name-part></tp:taxon-name></italic> Den.-Schiff.) and predators in the mating disruption-treated vineyards in Turkey integrated fruit protection in fruit crops.</article-title> <source>IOBC/WPRS Bulletin</source> <volume>28</volume>: <fpage>293</fpage>–<lpage>297</lpage>.</mixed-citation></ref><ref id="B100"><mixed-citation xmlns:xlink="http://www.w3.org/1999/xlink" xlink:type="simple">
          <person-group><name name-style="western"><surname>Özsemerci</surname><given-names>F</given-names></name><name name-style="western"><surname>Altindisli</surname><given-names>O</given-names></name><name name-style="western"><surname>Koclu</surname><given-names>T</given-names></name><name name-style="western"><surname>Karsavuran</surname><given-names>Y</given-names></name></person-group> (<year>2016</year>) [Natural Parasitization Rate and Larva Parasitoids of <italic><tp:taxon-name><tp:taxon-name-part taxon-name-part-type="genus">Lobesia</tp:taxon-name-part> <tp:taxon-name-part taxon-name-part-type="species">botrana</tp:taxon-name-part></tp:taxon-name></italic> Denn.-Schiff. (<tp:taxon-name><tp:taxon-name-part taxon-name-part-type="order">Lepidoptera</tp:taxon-name-part></tp:taxon-name>: <tp:taxon-name><tp:taxon-name-part taxon-name-part-type="family">Tortricidae</tp:taxon-name-part></tp:taxon-name>) in the Vineyards of Manisa and Izmir Provinces]. Turkey 6th Plant Protection Congress with International Participation, September 5–8, 2016 Konya, Turkey, p 132.</mixed-citation></ref><ref id="B79"><mixed-citation xmlns:xlink="http://www.w3.org/1999/xlink" xlink:type="simple">
          <person-group><name name-style="western"><surname>Lucchi</surname><given-names>A</given-names></name><name name-style="western"><surname>Ricciardi</surname><given-names>R</given-names></name><name name-style="western"><surname>Loni</surname><given-names>A</given-names></name><name name-style="western"><surname>Cosci</surname><given-names>F</given-names></name><name name-style="western"><surname>Alvarez</surname><given-names>AR</given-names></name><name name-style="western"><surname>Beeche</surname><given-names>M</given-names></name><name name-style="western"><surname>Scaramozzino</surname><given-names>PL</given-names></name></person-group> (<year>2017</year>) Rearing <italic><tp:taxon-name><tp:taxon-name-part taxon-name-part-type="genus">Campoplex</tp:taxon-name-part> <tp:taxon-name-part taxon-name-part-type="species">capitator</tp:taxon-name-part></tp:taxon-name></italic> Aubert in Italy and in Chile: preliminary achievements. Future IPM 3.0 towards a sustainable agriculture, IOBC/WPRS general assembly, 15–20 October 2017, Riva del Garda, Italy, p 370.</mixed-citation></ref><ref id="B61"><mixed-citation xmlns:xlink="http://www.w3.org/1999/xlink" xlink:type="simple">
          <person-group><name name-style="western"><surname>Horstmann</surname><given-names>K</given-names></name></person-group> (<year>1985</year>) <article-title>Revision der mit <italic>difformis</italic> (Gmelin, 1790) verwandten westpaläarktischen Arten der Gattung <italic><tp:taxon-name><tp:taxon-name-part taxon-name-part-type="genus">Campoplex</tp:taxon-name-part></tp:taxon-name></italic> Gravenhorst, 1829 (<tp:taxon-name><tp:taxon-name-part taxon-name-part-type="order">Hymenoptera</tp:taxon-name-part></tp:taxon-name>, <tp:taxon-name><tp:taxon-name-part taxon-name-part-type="family">Ichneumonidae</tp:taxon-name-part></tp:taxon-name>).</article-title> <source>Entomofauna</source> <volume>6</volume>(<issue>12</issue>): <fpage>129</fpage>–<lpage>163</lpage>.</mixed-citation></ref><ref id="B64"><mixed-citation xmlns:xlink="http://www.w3.org/1999/xlink" xlink:type="simple">
          <person-group><name name-style="western"><surname>Horstmann</surname><given-names>K</given-names></name></person-group> (<year>2012</year>) <article-title>Revisionen von Schlupfwespen-Arten XVI (<tp:taxon-name><tp:taxon-name-part taxon-name-part-type="order">Hymenoptera</tp:taxon-name-part></tp:taxon-name>: <tp:taxon-name><tp:taxon-name-part taxon-name-part-type="family">Ichneumonidae</tp:taxon-name-part></tp:taxon-name>).</article-title> <source>Mitteilungen der Münchner Entomologischen Gesellschaft</source> <volume>102</volume>: <fpage>105</fpage>–<lpage>115</lpage>.</mixed-citation></ref><ref id="B66"><mixed-citation xmlns:xlink="http://www.w3.org/1999/xlink" xlink:type="simple">
          <person-group><name name-style="western"><surname>Hunt</surname><given-names>E</given-names></name><name name-style="western"><surname>Kuhlmann</surname><given-names>U</given-names></name></person-group> (<year>2007</year>) <source>Biological control of cherry bark <tp:taxon-name><tp:taxon-name-part taxon-name-part-type="subgenus">tortrix</tp:taxon-name-part></tp:taxon-name>, <italic><tp:taxon-name><tp:taxon-name-part taxon-name-part-type="genus">Enarmonia</tp:taxon-name-part> <tp:taxon-name-part taxon-name-part-type="species">formosana</tp:taxon-name-part></tp:taxon-name></italic>. Annual Report 2006/2007.</source> <publisher-name>Unpublished Report</publisher-name>, <publisher-loc>CABI Europe - Switzerland, Delémont, Switzerland</publisher-loc>, <size units="page">18 pp</size>.</mixed-citation></ref><ref id="B67"><mixed-citation xmlns:xlink="http://www.w3.org/1999/xlink" xlink:type="simple">
          <person-group><name name-style="western"><surname>Hunt</surname><given-names>E</given-names></name><name name-style="western"><surname>Haye</surname><given-names>T</given-names></name><name name-style="western"><surname>Kuhlmann</surname><given-names>U</given-names></name></person-group> (<year>2008</year>) <source>Biological control of cherry bark <tp:taxon-name><tp:taxon-name-part taxon-name-part-type="subgenus">tortrix</tp:taxon-name-part></tp:taxon-name>, <italic><tp:taxon-name><tp:taxon-name-part taxon-name-part-type="genus">Enarmonia</tp:taxon-name-part> <tp:taxon-name-part taxon-name-part-type="species">formosana</tp:taxon-name-part></tp:taxon-name></italic>. Annual Report 2007/2008.</source> <publisher-name>Unpublished Report</publisher-name>, <publisher-loc>CABI Europe - Switzerland, Delémont, Switzerland</publisher-loc>, <size units="page">12 pp</size>.</mixed-citation></ref><ref id="B71"><mixed-citation xmlns:xlink="http://www.w3.org/1999/xlink" xlink:type="simple">
          <person-group><name name-style="western"><surname>Jenner</surname><given-names>WH</given-names></name><name name-style="western"><surname>Jenner</surname><given-names>EJ</given-names></name><name name-style="western"><surname>Kuhlmann</surname><given-names>U</given-names></name><name name-style="western"><surname>Bennett</surname><given-names>AM</given-names></name><name name-style="western"><surname>Cossentine</surname><given-names>JE</given-names></name></person-group> (<year>2013</year>) <italic><tp:taxon-name><tp:taxon-name-part taxon-name-part-type="genus">Enarmonia</tp:taxon-name-part> <tp:taxon-name-part taxon-name-part-type="species">formosana</tp:taxon-name-part></tp:taxon-name></italic> Scopoli, cherry bark <tp:taxon-name><tp:taxon-name-part taxon-name-part-type="subgenus">tortrix</tp:taxon-name-part></tp:taxon-name> (<tp:taxon-name><tp:taxon-name-part taxon-name-part-type="order">Lepidoptera</tp:taxon-name-part></tp:taxon-name>: <tp:taxon-name><tp:taxon-name-part taxon-name-part-type="family">Tortricidae</tp:taxon-name-part></tp:taxon-name>). In: Mason PG, Gillespie DR. Biological control programmes in Canada, 2001-2012, CABI: 156–163.</mixed-citation></ref></ref-list></tp:taxon-treatment>
