# Supplementary material for: Updated list of the insect parasitoids (Insecta, Hymenoptera) associated with Lobesia botrana (Denis & Schiffermüller, 1775) (Lepidoptera, Tortricidae) in Italy. 2. Hymenoptera, Ichneumonidae, Anomaloninae and Campopleginae
Source: Zookeys. 2018 Jul 6;(772):47–95. doi: 10.3897/zookeys.772.25288 (PMC6045682; doi:10.3897/zookeys.772.25288)
Supplement: XML Treatment for Campoplex difformis [file zookeys.772.25288-treatment7.xml]

<!DOCTYPE tp:taxon-treatment
  PUBLIC "-//TaxonX//DTD Taxonomic Treatment Publishing DTD v0 20100105//EN" "tax-treatment-NSO.dtd">
<tp:taxon-treatment xmlns:tp="http://www.plazi.org/taxpub"><tp:treatment-meta><kwd-group><label>Taxon classification</label><kwd><named-content xmlns:xlink="http://www.w3.org/1999/xlink" content-type="kingdom">Animalia</named-content></kwd><kwd><named-content xmlns:xlink="http://www.w3.org/1999/xlink" content-type="order">Hymenoptera</named-content></kwd><kwd><named-content xmlns:xlink="http://www.w3.org/1999/xlink" content-type="family">Ichneumonidae</named-content></kwd></kwd-group><mixed-citation publication-type="journal"><person-group><name><surname>Scaramozzino</surname><given-names>Pier Luigi</given-names></name><name><surname>Giovanni</surname><given-names>Filippo Di</given-names></name><name><surname>Loni</surname><given-names>Augusto</given-names></name><name><surname>Ricciardi</surname><given-names>Renato</given-names></name><name><surname>Lucchi</surname><given-names>Andrea</given-names></name></person-group><article-title>Updated list of the insect parasitoids (<tp:taxon-name><tp:taxon-name-part taxon-name-part-type="class">Insecta</tp:taxon-name-part></tp:taxon-name>, <tp:taxon-name><tp:taxon-name-part taxon-name-part-type="order">Hymenoptera</tp:taxon-name-part></tp:taxon-name>) associated with <italic><tp:taxon-name><tp:taxon-name-part taxon-name-part-type="genus" reg="Lobesia">Lobesia</tp:taxon-name-part> <tp:taxon-name-part taxon-name-part-type="species" reg="botrana">botrana</tp:taxon-name-part></tp:taxon-name></italic> (Denis &amp; Schiffermüller, 1775) (<tp:taxon-name><tp:taxon-name-part taxon-name-part-type="order">Lepidoptera</tp:taxon-name-part></tp:taxon-name>, <tp:taxon-name><tp:taxon-name-part taxon-name-part-type="family">Tortricidae</tp:taxon-name-part></tp:taxon-name>) in Italy. 2. <tp:taxon-name><tp:taxon-name-part taxon-name-part-type="order">Hymenoptera</tp:taxon-name-part></tp:taxon-name>, <tp:taxon-name><tp:taxon-name-part taxon-name-part-type="family">Ichneumonidae</tp:taxon-name-part></tp:taxon-name>, <tp:taxon-name><tp:taxon-name-part taxon-name-part-type="subfamily">Anomaloninae</tp:taxon-name-part></tp:taxon-name> and <tp:taxon-name><tp:taxon-name-part taxon-name-part-type="subfamily">Campopleginae</tp:taxon-name-part></tp:taxon-name></article-title><source>Zookeys</source><day>6</day><month>7</month><year>2018</year><volume>2018</volume><issue>772</issue><fpage>47</fpage><lpage>95</lpage><pub-id pub-id-type="doi">10.3897/zookeys.772.25288</pub-id></mixed-citation></tp:treatment-meta><tp:nomenclature><tp:taxon-name>
              <tp:taxon-name-part taxon-name-part-type="genus" reg="Campoplex">Campoplex</tp:taxon-name-part>
              <tp:taxon-name-part taxon-name-part-type="species" reg="difformis">difformis</tp:taxon-name-part>
            </tp:taxon-name><tp:taxon-authority>(Gmelin, 1790)</tp:taxon-authority><tp:nomenclature-citation-list><tp:nomenclature-citation><tp:taxon-name>
                  <tp:taxon-name-part taxon-name-part-type="genus" reg="Campoplex">Campoplex</tp:taxon-name-part> <tp:taxon-name-part taxon-name-part-type="species" reg="difformis">difformis</tp:taxon-name-part></tp:taxon-name><comment>: <xref ref-type="bibr" rid="B98">Nuzzaci and Triggiani 1982</xref>: 49.</comment></tp:nomenclature-citation></tp:nomenclature-citation-list></tp:nomenclature><tp:treatment-sec sec-type="distribution" id="SECID0EP5GK"><title>Italian distribution of reared parasitoids.</title><p>Apulia: <xref ref-type="bibr" rid="B98">Nuzzaci and Triggiani 1982</xref> [on <italic><tp:taxon-name><tp:taxon-name-part taxon-name-part-type="genus" reg="Daphne">Daphne</tp:taxon-name-part> <tp:taxon-name-part taxon-name-part-type="species" reg="gnidium">gnidium</tp:taxon-name-part></tp:taxon-name></italic> L.].</p></tp:treatment-sec><tp:treatment-sec sec-type="distribution" id="SECID0EE6GK"><title>Distribution.</title><p>The species is present throughout Europe up to the Caucasus and Uzbekistan, the Canary Islands and Madeira, Tunisia and Greenland (<xref ref-type="bibr" rid="B150">Yu et al. 2012</xref>; <xref ref-type="bibr" rid="B157">Zwakhals and van Achterberg 2017</xref>).</p></tp:treatment-sec><tp:treatment-sec sec-type="host" id="SECID0EO6GK"><title>Host range.</title><p>
              <xref ref-type="bibr" rid="B150">Yu et al. (2012)</xref> list 64 host species belonging to 18 different families (15 of <tp:taxon-name><tp:taxon-name-part taxon-name-part-type="order">Lepidoptera</tp:taxon-name-part></tp:taxon-name> and 3 of <tp:taxon-name><tp:taxon-name-part taxon-name-part-type="order">Hymenoptera</tp:taxon-name-part></tp:taxon-name>). This long list has to be verified, because in the past the specific interpretation of <italic><tp:taxon-name><tp:taxon-name-part taxon-name-part-type="genus" reg="Campoplex">C.</tp:taxon-name-part> <tp:taxon-name-part taxon-name-part-type="species" reg="difformis">difformis</tp:taxon-name-part></tp:taxon-name></italic> was rather uncertain (see taxonomic notes under <italic><tp:taxon-name><tp:taxon-name-part taxon-name-part-type="genus" reg="Campoplex">C.</tp:taxon-name-part> <tp:taxon-name-part taxon-name-part-type="species" reg="capitator">capitator</tp:taxon-name-part></tp:taxon-name></italic> and <xref ref-type="bibr" rid="B61">Horstmann 1985</xref>). The most represented family is that of <tp:taxon-name><tp:taxon-name-part taxon-name-part-type="family">Tortricidae</tp:taxon-name-part></tp:taxon-name>, with 35 species (including <italic><tp:taxon-name><tp:taxon-name-part taxon-name-part-type="genus" reg="Lobesia">L.</tp:taxon-name-part> <tp:taxon-name-part taxon-name-part-type="species" reg="botrana">botrana</tp:taxon-name-part></tp:taxon-name></italic> and <italic><tp:taxon-name><tp:taxon-name-part taxon-name-part-type="genus" reg="Eupoecilia">E.</tp:taxon-name-part> <tp:taxon-name-part taxon-name-part-type="species" reg="ambiguella">ambiguella</tp:taxon-name-part></tp:taxon-name></italic>). Tortricids could be actually the only hosts of <italic><tp:taxon-name><tp:taxon-name-part taxon-name-part-type="genus" reg="Campoplex">C.</tp:taxon-name-part> <tp:taxon-name-part taxon-name-part-type="species" reg="difformis">difformis</tp:taxon-name-part></tp:taxon-name></italic>, because all known hosts of the “<italic>difformis</italic>” species-group belong to this family (<xref ref-type="bibr" rid="B61">Horstmann 1985</xref>). <italic><tp:taxon-name><tp:taxon-name-part taxon-name-part-type="genus" reg="Archips">Archips</tp:taxon-name-part> <tp:taxon-name-part taxon-name-part-type="species" reg="podana">podana</tp:taxon-name-part></tp:taxon-name></italic> (Scopoli, 1763) was the only host ascertained for this species in the work of <xref ref-type="bibr" rid="B61">Horstmann (1985)</xref>. In <xref ref-type="bibr" rid="B34">Evenhuis and Vlug (1983)</xref>, a hypothetical <italic><tp:taxon-name><tp:taxon-name-part taxon-name-part-type="genus" reg="Campoplex">Campoplex</tp:taxon-name-part> <tp:taxon-name-part taxon-name-part-type="species" reg="difformis">difformis</tp:taxon-name-part></tp:taxon-name></italic>, so identified by Horstmann, is reported attacking three other tortricid species, <italic><tp:taxon-name><tp:taxon-name-part taxon-name-part-type="genus" reg="Pandemis">Pandemis</tp:taxon-name-part> <tp:taxon-name-part taxon-name-part-type="species" reg="cerasana">cerasana</tp:taxon-name-part></tp:taxon-name></italic> (Hübner, 1786), <italic><tp:taxon-name><tp:taxon-name-part taxon-name-part-type="genus" reg="Adoxophyes">Adoxophyes</tp:taxon-name-part> <tp:taxon-name-part taxon-name-part-type="species" reg="orana">orana</tp:taxon-name-part></tp:taxon-name></italic> (Fischer v. Röslerstamm, 1834) and <italic><tp:taxon-name><tp:taxon-name-part taxon-name-part-type="genus" reg="Acleris">Acleris</tp:taxon-name-part> <tp:taxon-name-part taxon-name-part-type="species" reg="rhombana">rhombana</tp:taxon-name-part></tp:taxon-name></italic> (Denis &amp; Schiffermüller, 1775).</p></tp:treatment-sec><tp:treatment-sec sec-type="Ecological role" id="SECID0EPEHK"><title>Ecological role.</title><p>
              <italic><tp:taxon-name><tp:taxon-name-part taxon-name-part-type="genus" reg="Campoplex">Campoplex</tp:taxon-name-part> <tp:taxon-name-part taxon-name-part-type="species" reg="difformis">difformis</tp:taxon-name-part></tp:taxon-name></italic> is a koinobiont larval endoparasitoid often reported as a parasitoid of <italic><tp:taxon-name><tp:taxon-name-part taxon-name-part-type="genus" reg="Eupoecilia">E.</tp:taxon-name-part> <tp:taxon-name-part taxon-name-part-type="species" reg="ambiguella">ambiguella</tp:taxon-name-part></tp:taxon-name></italic> in France (<xref ref-type="bibr" rid="B147">Voukassovitch 1924</xref>). Its larva kills the moth larva when it is ready to pupate, and weaves its own cocoon next to the host spoils (<xref ref-type="bibr" rid="B83">Marchal 1912</xref>, <xref ref-type="bibr" rid="B147">Voukassovitch 1924</xref>). In Apulia (Southern Italy), this species occurred frequently, showing a parasitism rate of approx. 4% on <abbrev xmlns:xlink="http://www.w3.org/1999/xlink" xlink:title="European grapevine moth" id="ABBRID0EXFHK" xlink:type="simple">EGVM</abbrev> larvae feeding on <italic><tp:taxon-name><tp:taxon-name-part taxon-name-part-type="genus" reg="Daphne">Daphne</tp:taxon-name-part> <tp:taxon-name-part taxon-name-part-type="species" reg="gnidium">gnidium</tp:taxon-name-part></tp:taxon-name></italic> (<xref ref-type="bibr" rid="B98">Nuzzaci and Triggiani 1982</xref>). The species has been reported on <italic><tp:taxon-name><tp:taxon-name-part taxon-name-part-type="genus" reg="Lobesia">L.</tp:taxon-name-part> <tp:taxon-name-part taxon-name-part-type="species" reg="botrana">botrana</tp:taxon-name-part></tp:taxon-name></italic> in Austria, France, Germany, Russia, Spain and Bulgaria, as well as in Italy (<xref ref-type="bibr" rid="B136">Thompson 1957</xref>, <xref ref-type="bibr" rid="B155">Zapryanov and Stoeva 1982</xref>, <xref ref-type="bibr" rid="B154">Zapryanov 1985</xref>).</p><p>
              <italic><tp:taxon-name><tp:taxon-name-part taxon-name-part-type="genus" reg="Campoplex">Campoplex</tp:taxon-name-part> <tp:taxon-name-part taxon-name-part-type="species" reg="difformis">difformis</tp:taxon-name-part></tp:taxon-name></italic> is itself the victim of <italic><tp:taxon-name><tp:taxon-name-part taxon-name-part-type="genus" reg="Dibrachys">Dibrachys</tp:taxon-name-part> <tp:taxon-name-part taxon-name-part-type="species" reg="microgastri">microgastri</tp:taxon-name-part></tp:taxon-name></italic> (Bouché, 1834) (<tp:taxon-name><tp:taxon-name-part taxon-name-part-type="order">Hymenoptera</tp:taxon-name-part></tp:taxon-name> <tp:taxon-name><tp:taxon-name-part taxon-name-part-type="family">Pteromalidae</tp:taxon-name-part></tp:taxon-name>) (<xref ref-type="bibr" rid="B38">Faure and Zolotarewsky 1925</xref>, <xref ref-type="bibr" rid="B155">Zapryanov and Stoeva 1982</xref>), <italic><tp:taxon-name><tp:taxon-name-part taxon-name-part-type="genus" reg="Perilampus">Perilampus</tp:taxon-name-part> <tp:taxon-name-part taxon-name-part-type="species" reg="tristis">tristis</tp:taxon-name-part></tp:taxon-name></italic> Mayr, 1905 (<tp:taxon-name><tp:taxon-name-part taxon-name-part-type="order">Hymenoptera</tp:taxon-name-part></tp:taxon-name> <tp:taxon-name><tp:taxon-name-part taxon-name-part-type="family">Perilampidae</tp:taxon-name-part></tp:taxon-name>) (<xref ref-type="bibr" rid="B137">Thompson 1958</xref>) and <italic><tp:taxon-name><tp:taxon-name-part taxon-name-part-type="genus" reg="Cirrospilus">Cirrospilus</tp:taxon-name-part></tp:taxon-name></italic> sp. (<tp:taxon-name><tp:taxon-name-part taxon-name-part-type="order">Hymenoptera</tp:taxon-name-part></tp:taxon-name> <tp:taxon-name><tp:taxon-name-part taxon-name-part-type="family">Eulophidae</tp:taxon-name-part></tp:taxon-name>) (<xref ref-type="bibr" rid="B96">Noyes 2017</xref>).</p></tp:treatment-sec><tp:treatment-sec sec-type="Taxonomic notes" id="SECID0EZJHK"><title>Taxonomic notes.</title><p>
              <italic><tp:taxon-name><tp:taxon-name-part taxon-name-part-type="genus" reg="Campoplex">Campoplex</tp:taxon-name-part> <tp:taxon-name-part taxon-name-part-type="species" reg="difformis">difformis</tp:taxon-name-part></tp:taxon-name></italic> (Gmelin) was designated as the type species of the genus <italic><tp:taxon-name><tp:taxon-name-part taxon-name-part-type="genus" reg="Campoplex">Campoplex</tp:taxon-name-part></tp:taxon-name></italic> Gravenhorst, 1829 by <xref ref-type="bibr" rid="B148">Westwood (1840)</xref>. It also gives the name to a complicated group of very similar species, with morphological characteristics insufficient to allow a definitive identification (<xref ref-type="bibr" rid="B71">Jenner et al. 2013</xref>). In the past this species was mainly attributed to the genera <italic><tp:taxon-name><tp:taxon-name-part taxon-name-part-type="genus" reg="Limneria">Limneria</tp:taxon-name-part></tp:taxon-name></italic> Holmgren, 1859 and <italic><tp:taxon-name><tp:taxon-name-part taxon-name-part-type="genus" reg="Omorgus">Omorgus</tp:taxon-name-part></tp:taxon-name></italic> Förster, 1869 (= <italic><tp:taxon-name><tp:taxon-name-part taxon-name-part-type="genus" reg="Omorga">Omorga</tp:taxon-name-part></tp:taxon-name></italic> Thomson, 1887). Unfortunately, the interpretation of the species <italic><tp:taxon-name><tp:taxon-name-part taxon-name-part-type="genus" reg="Ichneumon">Ichneumon</tp:taxon-name-part> <tp:taxon-name-part taxon-name-part-type="species" reg="difformis">difformis</tp:taxon-name-part></tp:taxon-name></italic> Gmelin, until the studies of K. <xref ref-type="bibr" rid="B56">Horstmann (1969</xref>, <xref ref-type="bibr" rid="B61">1985</xref>), has been uncertain. The type of Gmelin was destroyed. Then, following the first interpretation of the species given by <xref ref-type="bibr" rid="B49">Gravenhorst (1829)</xref>, Horstmann fixed the lectotypus of <italic><tp:taxon-name><tp:taxon-name-part taxon-name-part-type="genus" reg="Limneria">Limneria</tp:taxon-name-part> <tp:taxon-name-part taxon-name-part-type="species" reg="mutabilis">mutabilis</tp:taxon-name-part></tp:taxon-name></italic> Holmgren, in Holmgren’s collection in Stockholm as a neotypus of <italic><tp:taxon-name><tp:taxon-name-part taxon-name-part-type="genus" reg="Campoplex">C.</tp:taxon-name-part> <tp:taxon-name-part taxon-name-part-type="species" reg="difformis">difformis</tp:taxon-name-part></tp:taxon-name></italic> (<xref ref-type="bibr" rid="B56">Horstmann 1969</xref>, <xref ref-type="bibr" rid="B61">1985</xref>). Thus, <italic><tp:taxon-name><tp:taxon-name-part taxon-name-part-type="genus" reg="Campoplex">C.</tp:taxon-name-part> <tp:taxon-name-part taxon-name-part-type="species" reg="mutabilis">mutabilis</tp:taxon-name-part></tp:taxon-name></italic> of Holmgren became a junior synonym of <italic><tp:taxon-name><tp:taxon-name-part taxon-name-part-type="genus" reg="Campoplex">C.</tp:taxon-name-part> <tp:taxon-name-part taxon-name-part-type="species" reg="difformis">difformis</tp:taxon-name-part></tp:taxon-name></italic>, and <italic><tp:taxon-name><tp:taxon-name-part taxon-name-part-type="genus" reg="Campoplex">C.</tp:taxon-name-part> <tp:taxon-name-part taxon-name-part-type="species" reg="difformis">difformis</tp:taxon-name-part></tp:taxon-name></italic> <italic>sensu</italic> Holmgren (and Thomson) became <italic><tp:taxon-name><tp:taxon-name-part taxon-name-part-type="genus" reg="Campoplex">Campoplex</tp:taxon-name-part> <tp:taxon-name-part taxon-name-part-type="species" reg="deficiens">deficiens</tp:taxon-name-part></tp:taxon-name></italic> Gravenhorst, 1829. Therefore, the interpretation of the species given by <xref ref-type="bibr" rid="B49">Gravenhorst (1829)</xref> [and hence by <xref ref-type="bibr" rid="B61">Horstmann (1985)</xref>] differed from that of other taxonomists (mainly Holmgren, Thomson and Schmiedeknecht), who considered <italic><tp:taxon-name><tp:taxon-name-part taxon-name-part-type="genus" reg="Campoplex">C.</tp:taxon-name-part> <tp:taxon-name-part taxon-name-part-type="species" reg="difformis">difformis</tp:taxon-name-part></tp:taxon-name></italic> and <italic><tp:taxon-name><tp:taxon-name-part taxon-name-part-type="genus" reg="Campoplex">C.</tp:taxon-name-part> <tp:taxon-name-part taxon-name-part-type="species" reg="mutabilis">mutabilis</tp:taxon-name-part></tp:taxon-name></italic> two distinct species. For this reason <xref ref-type="bibr" rid="B4">Aubert (1971</xref>, <xref ref-type="bibr" rid="B5">1974</xref> and 1981), another leading authority in the ichneumonid taxonomy, rejected the neotypus fixed by Horstmann and created another typus in the collection of Thomson in Lund, in order to keep <italic><tp:taxon-name><tp:taxon-name-part taxon-name-part-type="genus" reg="Campoplex">C.</tp:taxon-name-part> <tp:taxon-name-part taxon-name-part-type="species" reg="mutabilis">mutabilis</tp:taxon-name-part></tp:taxon-name></italic> as a separate species from <italic><tp:taxon-name><tp:taxon-name-part taxon-name-part-type="genus" reg="Campoplex">C.</tp:taxon-name-part> <tp:taxon-name-part taxon-name-part-type="species" reg="difformis">difformis</tp:taxon-name-part></tp:taxon-name></italic>. Consequently, <italic><tp:taxon-name><tp:taxon-name-part taxon-name-part-type="genus" reg="Campoplex">C.</tp:taxon-name-part> <tp:taxon-name-part taxon-name-part-type="species" reg="deficiens">deficiens</tp:taxon-name-part></tp:taxon-name></italic> Gravenhorst became synonym of <italic><tp:taxon-name><tp:taxon-name-part taxon-name-part-type="genus" reg="Campoplex">C.</tp:taxon-name-part> <tp:taxon-name-part taxon-name-part-type="species" reg="difformis">difformis</tp:taxon-name-part></tp:taxon-name></italic> (see Table <xref ref-type="table" rid="T7">7</xref>). In this work we follow the interpretation of <xref ref-type="bibr" rid="B49">Gravenhorst (1829)</xref>, <xref ref-type="bibr" rid="B56">Horstmann (1969</xref>, <xref ref-type="bibr" rid="B61">1985</xref>), and <xref ref-type="bibr" rid="B151">Yu and Horstmann (1997)</xref>. <italic><tp:taxon-name><tp:taxon-name-part taxon-name-part-type="genus" reg="Campoplex">Campoplex</tp:taxon-name-part> <tp:taxon-name-part taxon-name-part-type="species" reg="difformis">difformis</tp:taxon-name-part></tp:taxon-name></italic> has three synonyms: <italic><tp:taxon-name><tp:taxon-name-part taxon-name-part-type="genus" reg="Campoplex">Campoplex</tp:taxon-name-part> <tp:taxon-name-part taxon-name-part-type="species" reg="lineolatus">lineolatus</tp:taxon-name-part></tp:taxon-name></italic> Ratzeburg, 1844, <italic><tp:taxon-name><tp:taxon-name-part taxon-name-part-type="genus" reg="Limneria">Limneria</tp:taxon-name-part> <tp:taxon-name-part taxon-name-part-type="species" reg="mutabilis">mutabilis</tp:taxon-name-part></tp:taxon-name></italic> Holmgren, 1860 and <italic><tp:taxon-name><tp:taxon-name-part taxon-name-part-type="genus" reg="Nepiera">Nepiera</tp:taxon-name-part> <tp:taxon-name-part taxon-name-part-type="species" reg="algerica">algerica</tp:taxon-name-part></tp:taxon-name></italic> Habermehl, 1922, and a variety with dark hind legs (var. <italic>obscuripes</italic> Greese, 1927).</p><table-wrap id="T7" position="float" orientation="portrait"><label>Table 7.</label><caption><p>Different interpretations and synonyms attributed by <xref ref-type="bibr" rid="B56">Horstmann (1969)</xref> and <xref ref-type="bibr" rid="B4">Aubert (1971)</xref> to the triplet <italic><tp:taxon-name><tp:taxon-name-part taxon-name-part-type="genus" reg="Campoplex">C.</tp:taxon-name-part> <tp:taxon-name-part taxon-name-part-type="species" reg="difformis">difformis</tp:taxon-name-part></tp:taxon-name></italic>, <italic><tp:taxon-name><tp:taxon-name-part taxon-name-part-type="genus" reg="Campoplex">C.</tp:taxon-name-part> <tp:taxon-name-part taxon-name-part-type="species" reg="mutabilis">mutabilis</tp:taxon-name-part></tp:taxon-name></italic>, and <italic><tp:taxon-name><tp:taxon-name-part taxon-name-part-type="genus" reg="Campoplex">C.</tp:taxon-name-part> <tp:taxon-name-part taxon-name-part-type="species" reg="deficiens">deficiens</tp:taxon-name-part></tp:taxon-name></italic>.</p></caption><table id="TID0EEFBK" rules="all"><tbody><tr><th rowspan="1" colspan="1">Species, named as in the original descriptions</th><th rowspan="1" colspan="1">Interpretation given by <xref ref-type="bibr" rid="B56">Horstmann (1969)</xref>, following Gravenhorst</th><th rowspan="1" colspan="1">Interpretation given by Aubert, following Holmgren, Thomson, and Schmiedeknecht</th></tr><tr><td rowspan="1" colspan="1">
                      <italic><tp:taxon-name><tp:taxon-name-part taxon-name-part-type="genus" reg="Ichneumon">Ichneumon</tp:taxon-name-part> <tp:taxon-name-part taxon-name-part-type="species" reg="difformis">difformis</tp:taxon-name-part></tp:taxon-name></italic> Gmelin, 1790</td><td rowspan="1" colspan="1">
                      <italic><tp:taxon-name><tp:taxon-name-part taxon-name-part-type="genus" reg="Campoplex">Campoplex</tp:taxon-name-part> <tp:taxon-name-part taxon-name-part-type="species" reg="difformis">difformis</tp:taxon-name-part></tp:taxon-name></italic>, species valida</td><td rowspan="1" colspan="1">
                      <italic><tp:taxon-name><tp:taxon-name-part taxon-name-part-type="genus" reg="Campoplex">Campoplex</tp:taxon-name-part> <tp:taxon-name-part taxon-name-part-type="species" reg="difformis">difformis</tp:taxon-name-part></tp:taxon-name></italic>, species valida</td></tr><tr><td rowspan="1" colspan="1">
                      <italic><tp:taxon-name><tp:taxon-name-part taxon-name-part-type="genus" reg="Limneria">Limneria</tp:taxon-name-part> <tp:taxon-name-part taxon-name-part-type="species" reg="mutabilis">mutabilis</tp:taxon-name-part></tp:taxon-name></italic> Holmgren, 1860</td><td rowspan="1" colspan="1">Junior synonym of <italic><tp:taxon-name><tp:taxon-name-part taxon-name-part-type="genus" reg="Campoplex">Campoplex</tp:taxon-name-part> <tp:taxon-name-part taxon-name-part-type="species" reg="difformis">difformis</tp:taxon-name-part></tp:taxon-name></italic></td><td rowspan="1" colspan="1">
                      <italic><tp:taxon-name><tp:taxon-name-part taxon-name-part-type="genus" reg="Campoplex">Campoplex</tp:taxon-name-part> <tp:taxon-name-part taxon-name-part-type="species" reg="mutabilis">mutabilis</tp:taxon-name-part></tp:taxon-name></italic>, species valida</td></tr><tr><td rowspan="1" colspan="1">
                      <italic><tp:taxon-name><tp:taxon-name-part taxon-name-part-type="genus" reg="Campoplex">Campoplex</tp:taxon-name-part> <tp:taxon-name-part taxon-name-part-type="species" reg="deficiens">deficiens</tp:taxon-name-part></tp:taxon-name></italic> Gravenhorst, 1829</td><td rowspan="1" colspan="1">
                      <italic><tp:taxon-name><tp:taxon-name-part taxon-name-part-type="genus" reg="Campoplex">Campoplex</tp:taxon-name-part> <tp:taxon-name-part taxon-name-part-type="species" reg="deficiens">deficiens</tp:taxon-name-part></tp:taxon-name></italic>, species valida</td><td rowspan="1" colspan="1">Junior synonym of <italic><tp:taxon-name><tp:taxon-name-part taxon-name-part-type="genus" reg="Campoplex">Campoplex</tp:taxon-name-part> <tp:taxon-name-part taxon-name-part-type="species" reg="difformis">difformis</tp:taxon-name-part></tp:taxon-name></italic></td></tr></tbody></table></table-wrap></tp:treatment-sec><ref-list><ref id="B98"><mixed-citation xmlns:xlink="http://www.w3.org/1999/xlink" xlink:type="simple">
          <person-group><name name-style="western"><surname>Nuzzaci</surname><given-names>G</given-names></name><name name-style="western"><surname>Triggiani</surname><given-names>O</given-names></name></person-group> (<year>1982</year>) <article-title>Note sulla biocenosi in Puglia della <tp:taxon-name><tp:taxon-name-part taxon-name-part-type="genus">Lobesia</tp:taxon-name-part> (<tp:taxon-name-part taxon-name-part-type="subgenus">Polychrosis</tp:taxon-name-part>) <tp:taxon-name-part taxon-name-part-type="species">botrana</tp:taxon-name-part></tp:taxon-name> (Schiff.) (<tp:taxon-name><tp:taxon-name-part taxon-name-part-type="order">Lepidoptera</tp:taxon-name-part></tp:taxon-name>: <tp:taxon-name><tp:taxon-name-part taxon-name-part-type="family">Tortricidae</tp:taxon-name-part></tp:taxon-name>) infeudata a <italic><tp:taxon-name><tp:taxon-name-part taxon-name-part-type="genus">Daphne</tp:taxon-name-part> <tp:taxon-name-part taxon-name-part-type="species">gnidium</tp:taxon-name-part></tp:taxon-name></italic> L.</article-title> <source>Entomologica</source> <volume>17</volume>: <fpage>47</fpage>–<lpage>52</lpage>.</mixed-citation></ref><ref id="B150"><mixed-citation xmlns:xlink="http://www.w3.org/1999/xlink" xlink:type="simple">
          <person-group><name name-style="western"><surname>Yu</surname><given-names>DSK</given-names></name><name name-style="western"><surname>Achterberg</surname><given-names>C van</given-names></name><name name-style="western"><surname>Horstmann</surname><given-names>K</given-names></name></person-group> (<year>2012</year>) Taxapad 2012, <tp:taxon-name><tp:taxon-name-part taxon-name-part-type="superfamily">Ichneumonoidea</tp:taxon-name-part></tp:taxon-name> 2011. Database on flash-drive. Ottawa. Available from: Yu DSK (1997–2012) Home of <tp:taxon-name><tp:taxon-name-part taxon-name-part-type="superfamily">Ichneumonoidea</tp:taxon-name-part></tp:taxon-name>. <ext-link xlink:type="simple" ext-link-type="uri" xlink:href="http://www.taxapad.com">http://www.taxapad.com</ext-link> [accessed: January 13, 2018]</mixed-citation></ref><ref id="B157"><mixed-citation xmlns:xlink="http://www.w3.org/1999/xlink" xlink:type="simple">
          <person-group><name name-style="western"><surname>Zwakhals</surname><given-names>K</given-names></name><name name-style="western"><surname>Achterberg</surname><given-names>C van</given-names></name></person-group> (<year>2017</year>) Fauna Europaea: <tp:taxon-name><tp:taxon-name-part taxon-name-part-type="family">Ichneumonidae</tp:taxon-name-part></tp:taxon-name>. Fauna Europaea vers.2017.06 <ext-link xlink:type="simple" ext-link-type="uri" xlink:href="http://fauna-eu.org">http://fauna-eu.org</ext-link></mixed-citation></ref><ref id="B61"><mixed-citation xmlns:xlink="http://www.w3.org/1999/xlink" xlink:type="simple">
          <person-group><name name-style="western"><surname>Horstmann</surname><given-names>K</given-names></name></person-group> (<year>1985</year>) <article-title>Revision der mit <italic>difformis</italic> (Gmelin, 1790) verwandten westpaläarktischen Arten der Gattung <italic><tp:taxon-name><tp:taxon-name-part taxon-name-part-type="genus">Campoplex</tp:taxon-name-part></tp:taxon-name></italic> Gravenhorst, 1829 (<tp:taxon-name><tp:taxon-name-part taxon-name-part-type="order">Hymenoptera</tp:taxon-name-part></tp:taxon-name>, <tp:taxon-name><tp:taxon-name-part taxon-name-part-type="family">Ichneumonidae</tp:taxon-name-part></tp:taxon-name>).</article-title> <source>Entomofauna</source> <volume>6</volume>(<issue>12</issue>): <fpage>129</fpage>–<lpage>163</lpage>.</mixed-citation></ref><ref id="B34"><mixed-citation xmlns:xlink="http://www.w3.org/1999/xlink" xlink:type="simple">
          <person-group><name name-style="western"><surname>Evenhuis</surname><given-names>HH</given-names></name><name name-style="western"><surname>Vlug</surname><given-names>HJ</given-names></name></person-group> (<year>1983</year>) <article-title>The hymenopterous parasites of leaf-feeding apple tortricids (<tp:taxon-name><tp:taxon-name-part taxon-name-part-type="order">Lepidoptera</tp:taxon-name-part></tp:taxon-name>, <tp:taxon-name><tp:taxon-name-part taxon-name-part-type="family">Tortricidae</tp:taxon-name-part></tp:taxon-name>) in Netherlands.</article-title> <source>Tijdschrift voor Entomologie</source> <volume>126</volume>: <fpage>109</fpage>–<lpage>135</lpage>.</mixed-citation></ref><ref id="B147"><mixed-citation xmlns:xlink="http://www.w3.org/1999/xlink" xlink:type="simple">
          <person-group><name name-style="western"><surname>Voukassovitch</surname><given-names>P</given-names></name></person-group> (<year>1924</year>) <source>Contribution à l’étude de l’eudemis (<italic><tp:taxon-name><tp:taxon-name-part taxon-name-part-type="genus">Polychrosis</tp:taxon-name-part> <tp:taxon-name-part taxon-name-part-type="species">botrana</tp:taxon-name-part></tp:taxon-name></italic>, Schiff.), de la pyrale de la vigne (<italic><tp:taxon-name><tp:taxon-name-part taxon-name-part-type="genus">Oenophthira</tp:taxon-name-part> <tp:taxon-name-part taxon-name-part-type="species">pilleriana</tp:taxon-name-part></tp:taxon-name></italic> Schiff.) et de leurs parasites. E.H.</source> <publisher-name>Guitard</publisher-name>, <publisher-loc>Toulouse</publisher-loc>, <size units="page">248 pp</size>.</mixed-citation></ref><ref id="B83"><mixed-citation xmlns:xlink="http://www.w3.org/1999/xlink" xlink:type="simple">
          <person-group><name name-style="western"><surname>Marchal</surname><given-names>P</given-names></name></person-group> (<year>1912</year>) <source>Rapport sur les travaux accomplis par la Mission d’études de la <italic><tp:taxon-name><tp:taxon-name-part taxon-name-part-type="genus">Cochylis</tp:taxon-name-part></tp:taxon-name></italic> e de <italic>l’Eudémie</italic>.</source> <publisher-name>Librairie Polytechnique</publisher-name>, <publisher-loc>Paris et Liege</publisher-loc>, <size units="page">326 pp</size>.</mixed-citation></ref><ref id="B136"><mixed-citation xmlns:xlink="http://www.w3.org/1999/xlink" xlink:type="simple">
          <person-group><name name-style="western"><surname>Thompson</surname><given-names>WR</given-names></name></person-group> (<year>1957</year>) A catalogue of the parasites and predators of insect pests. Section 2. Host parasite catalogue, Part 4. Hosts of the <tp:taxon-name><tp:taxon-name-part taxon-name-part-type="order">Hymenoptera</tp:taxon-name-part></tp:taxon-name> (<tp:taxon-name><tp:taxon-name-part taxon-name-part-type="family">Ichneumonidae</tp:taxon-name-part></tp:taxon-name>). Commonwealth Agricultural Bureaux, Commonwealth Institute of Biological Control, Ottawa, 333–561.</mixed-citation></ref><ref id="B155"><mixed-citation xmlns:xlink="http://www.w3.org/1999/xlink" xlink:type="simple">
          <person-group><name name-style="western"><surname>Zapryanov</surname><given-names>A</given-names></name><name name-style="western"><surname>Stoeva</surname><given-names>R</given-names></name></person-group> (<year>1982</year>) <article-title>[The parasitic entomofauna of <italic><tp:taxon-name><tp:taxon-name-part taxon-name-part-type="genus">Lobesia</tp:taxon-name-part> <tp:taxon-name-part taxon-name-part-type="species">botrana</tp:taxon-name-part></tp:taxon-name></italic> Schiff. (<tp:taxon-name><tp:taxon-name-part taxon-name-part-type="order">Lepidoptera</tp:taxon-name-part></tp:taxon-name>, <tp:taxon-name><tp:taxon-name-part taxon-name-part-type="family">Tortricidae</tp:taxon-name-part></tp:taxon-name>) in south-western Bulgaria and its role in reducing the density of the pest].</article-title> <source>(in Russian) Gradinarska-i-Lozarska-Nauka</source> <volume>19</volume>(<issue>3</issue>): <fpage>74</fpage>–<lpage>80</lpage>.</mixed-citation></ref><ref id="B154"><mixed-citation xmlns:xlink="http://www.w3.org/1999/xlink" xlink:type="simple">
          <person-group><name name-style="western"><surname>Zapryanov</surname><given-names>A</given-names></name></person-group> (<year>1985</year>) <article-title>[The parasites of the family <tp:taxon-name><tp:taxon-name-part taxon-name-part-type="family">Ichneumonidae</tp:taxon-name-part></tp:taxon-name> in Bulgaria and their hosts in the various agrocenoses.</article-title> <source>] (in Russian with English summary) Pochvoznanie Agrokhimiya i Rastitelna Zashtita</source> <volume>20</volume>(<issue>4</issue>): <fpage>135</fpage>–<lpage>145</lpage>.</mixed-citation></ref><ref id="B38"><mixed-citation xmlns:xlink="http://www.w3.org/1999/xlink" xlink:type="simple">
          <person-group><name name-style="western"><surname>Faure</surname><given-names>J-C</given-names></name><name name-style="western"><surname>Zolotarewsky</surname><given-names>B</given-names></name></person-group> (<year>1925</year>) <article-title>Contribution à l’étude biologique de <italic><tp:taxon-name><tp:taxon-name-part taxon-name-part-type="genus">Dibrachys</tp:taxon-name-part> <tp:taxon-name-part taxon-name-part-type="species">boucheanus</tp:taxon-name-part></tp:taxon-name></italic> Ratz.</article-title> <source>Revue de Pathologie Vegetale et d’Entomologie Agricole de France</source> <volume>12</volume>: <fpage>144</fpage>–<lpage>161</lpage>.</mixed-citation></ref><ref id="B137"><mixed-citation xmlns:xlink="http://www.w3.org/1999/xlink" xlink:type="simple">
          <person-group><name name-style="western"><surname>Thompson</surname><given-names>WR</given-names></name></person-group> (<year>1958</year>) A catalogue of the parasites and predators of insect pests. Section 2. Host parasite catalogue, Part 5. Hosts of the <tp:taxon-name><tp:taxon-name-part taxon-name-part-type="order">Hymenoptera</tp:taxon-name-part></tp:taxon-name> (<tp:taxon-name><tp:taxon-name-part taxon-name-part-type="family">Miscogasteridae</tp:taxon-name-part></tp:taxon-name> to <tp:taxon-name><tp:taxon-name-part taxon-name-part-type="family">Trigonalidae</tp:taxon-name-part></tp:taxon-name>), <tp:taxon-name><tp:taxon-name-part taxon-name-part-type="order">Lepidoptera</tp:taxon-name-part></tp:taxon-name> ans Strepsittera. Commonwealth Agricultural Bureaux, Commonwealth Institute of Biological Control, Ottawa, Ontario, Canada, 562–698.</mixed-citation></ref><ref id="B96"><mixed-citation xmlns:xlink="http://www.w3.org/1999/xlink" xlink:type="simple">
          <person-group><name name-style="western"><surname>Noyes</surname><given-names>JS</given-names></name></person-group> (<year>2017</year>) Universal <tp:taxon-name><tp:taxon-name-part taxon-name-part-type="superfamily">Chalcidoidea</tp:taxon-name-part></tp:taxon-name> Database. World Wide Web electronic publication. <ext-link xlink:type="simple" ext-link-type="uri" xlink:href="http://www.nhm.ac.uk/chalcidoids">http://www.nhm.ac.uk/chalcidoids</ext-link> [Accessed September 2017]</mixed-citation></ref><ref id="B148"><mixed-citation xmlns:xlink="http://www.w3.org/1999/xlink" xlink:type="simple">
          <person-group><name name-style="western"><surname>Westwood</surname><given-names>JO</given-names></name></person-group> (<year>1840</year>) Synopsis of the genera of British insects. An introduction to the modern classification of insects, founded on the natural habits and corresponding organisation of the different families. Part 2, London, 11, 587 + 158 pp.</mixed-citation></ref><ref id="B71"><mixed-citation xmlns:xlink="http://www.w3.org/1999/xlink" xlink:type="simple">
          <person-group><name name-style="western"><surname>Jenner</surname><given-names>WH</given-names></name><name name-style="western"><surname>Jenner</surname><given-names>EJ</given-names></name><name name-style="western"><surname>Kuhlmann</surname><given-names>U</given-names></name><name name-style="western"><surname>Bennett</surname><given-names>AM</given-names></name><name name-style="western"><surname>Cossentine</surname><given-names>JE</given-names></name></person-group> (<year>2013</year>) <italic><tp:taxon-name><tp:taxon-name-part taxon-name-part-type="genus">Enarmonia</tp:taxon-name-part> <tp:taxon-name-part taxon-name-part-type="species">formosana</tp:taxon-name-part></tp:taxon-name></italic> Scopoli, cherry bark <tp:taxon-name><tp:taxon-name-part taxon-name-part-type="subgenus">tortrix</tp:taxon-name-part></tp:taxon-name> (<tp:taxon-name><tp:taxon-name-part taxon-name-part-type="order">Lepidoptera</tp:taxon-name-part></tp:taxon-name>: <tp:taxon-name><tp:taxon-name-part taxon-name-part-type="family">Tortricidae</tp:taxon-name-part></tp:taxon-name>). In: Mason PG, Gillespie DR. Biological control programmes in Canada, 2001-2012, CABI: 156–163.</mixed-citation></ref><ref id="B56"><mixed-citation xmlns:xlink="http://www.w3.org/1999/xlink" xlink:type="simple">
          <person-group><name name-style="western"><surname>Horstmann</surname><given-names>K</given-names></name></person-group> (<year>1969</year>) <article-title>Bemerkungen über die Typusarten von vier Gattungen der <tp:taxon-name><tp:taxon-name-part taxon-name-part-type="family">Ichneumonidae</tp:taxon-name-part></tp:taxon-name> (<tp:taxon-name><tp:taxon-name-part taxon-name-part-type="order">Hymenoptera</tp:taxon-name-part></tp:taxon-name>).</article-title> <source>Opuscula Zoologica</source> <volume>102</volume>(<issue>1968</issue>): <fpage>1</fpage>–<lpage>4</lpage>.</mixed-citation></ref><ref id="B49"><mixed-citation xmlns:xlink="http://www.w3.org/1999/xlink" xlink:type="simple">
          <person-group><name name-style="western"><surname>Gravenhorst</surname><given-names>JLC</given-names></name></person-group> (<year>1829</year>) Ichneumonologia Europaea. Pars II. Vratislaviae, 989 pp.</mixed-citation></ref><ref id="B4"><mixed-citation xmlns:xlink="http://www.w3.org/1999/xlink" xlink:type="simple">
          <person-group><name name-style="western"><surname>Aubert</surname><given-names>J-F</given-names></name></person-group> (<year>1971</year>) <article-title>Les Ichneumonides du rivage méditerranéen français [Hym.] (11a série).</article-title> <source>Bulletin de la Société entomologique de France</source> <volume>76</volume>: <fpage>210</fpage>–<lpage>221</lpage>.</mixed-citation></ref><ref id="B5"><mixed-citation xmlns:xlink="http://www.w3.org/1999/xlink" xlink:type="simple">
          <person-group><name name-style="western"><surname>Aubert</surname><given-names>J-F</given-names></name></person-group> (<year>1974</year>) Ichneumonides pétiolées inédites avec un genre nouveau. Bulletin de la Société entomologique de Mulhouse (October-December 1974): 53–60.</mixed-citation></ref><ref id="B151"><mixed-citation xmlns:xlink="http://www.w3.org/1999/xlink" xlink:type="simple">
          <person-group><name name-style="western"><surname>Yu</surname><given-names>DSK</given-names></name><name name-style="western"><surname>Horstmann</surname><given-names>K</given-names></name></person-group> (<year>1997</year>) <source>A Catalogue of the World <tp:taxon-name><tp:taxon-name-part taxon-name-part-type="family">Ichneumonidae</tp:taxon-name-part></tp:taxon-name> (<tp:taxon-name><tp:taxon-name-part taxon-name-part-type="order">Hymenoptera</tp:taxon-name-part></tp:taxon-name>).</source> <publisher-name>Memoirs of the American Entomological Institute 58</publisher-name>, <publisher-loc>parts 1+2</publisher-loc>, <size units="page">1558 pp</size>.</mixed-citation></ref></ref-list></tp:taxon-treatment>
