# Supplementary material for: Updated list of the insect parasitoids (Insecta, Hymenoptera) associated with Lobesia botrana (Denis & Schiffermüller, 1775) (Lepidoptera, Tortricidae) in Italy. 2. Hymenoptera, Ichneumonidae, Anomaloninae and Campopleginae
Source: Zookeys. 2018 Jul 6;(772):47–95. doi: 10.3897/zookeys.772.25288 (PMC6045682; doi:10.3897/zookeys.772.25288)
Supplement: XML Treatment for Diadegma armillata [file zookeys.772.25288-treatment8.xml]

<!DOCTYPE tp:taxon-treatment
  PUBLIC "-//TaxonX//DTD Taxonomic Treatment Publishing DTD v0 20100105//EN" "tax-treatment-NSO.dtd">
<tp:taxon-treatment xmlns:tp="http://www.plazi.org/taxpub"><tp:treatment-meta><kwd-group><label>Taxon classification</label><kwd><named-content xmlns:xlink="http://www.w3.org/1999/xlink" content-type="kingdom">Animalia</named-content></kwd><kwd><named-content xmlns:xlink="http://www.w3.org/1999/xlink" content-type="order">Hymenoptera</named-content></kwd><kwd><named-content xmlns:xlink="http://www.w3.org/1999/xlink" content-type="family">Ichneumonidae</named-content></kwd></kwd-group><mixed-citation publication-type="journal"><person-group><name><surname>Scaramozzino</surname><given-names>Pier Luigi</given-names></name><name><surname>Giovanni</surname><given-names>Filippo Di</given-names></name><name><surname>Loni</surname><given-names>Augusto</given-names></name><name><surname>Ricciardi</surname><given-names>Renato</given-names></name><name><surname>Lucchi</surname><given-names>Andrea</given-names></name></person-group><article-title>Updated list of the insect parasitoids (<tp:taxon-name><tp:taxon-name-part taxon-name-part-type="class">Insecta</tp:taxon-name-part></tp:taxon-name>, <tp:taxon-name><tp:taxon-name-part taxon-name-part-type="order">Hymenoptera</tp:taxon-name-part></tp:taxon-name>) associated with <italic><tp:taxon-name><tp:taxon-name-part taxon-name-part-type="genus" reg="Lobesia">Lobesia</tp:taxon-name-part> <tp:taxon-name-part taxon-name-part-type="species" reg="botrana">botrana</tp:taxon-name-part></tp:taxon-name></italic> (Denis &amp; Schiffermüller, 1775) (<tp:taxon-name><tp:taxon-name-part taxon-name-part-type="order">Lepidoptera</tp:taxon-name-part></tp:taxon-name>, <tp:taxon-name><tp:taxon-name-part taxon-name-part-type="family">Tortricidae</tp:taxon-name-part></tp:taxon-name>) in Italy. 2. <tp:taxon-name><tp:taxon-name-part taxon-name-part-type="order">Hymenoptera</tp:taxon-name-part></tp:taxon-name>, <tp:taxon-name><tp:taxon-name-part taxon-name-part-type="family">Ichneumonidae</tp:taxon-name-part></tp:taxon-name>, <tp:taxon-name><tp:taxon-name-part taxon-name-part-type="subfamily">Anomaloninae</tp:taxon-name-part></tp:taxon-name> and <tp:taxon-name><tp:taxon-name-part taxon-name-part-type="subfamily">Campopleginae</tp:taxon-name-part></tp:taxon-name></article-title><source>Zookeys</source><day>6</day><month>7</month><year>2018</year><volume>2018</volume><issue>772</issue><fpage>47</fpage><lpage>95</lpage><pub-id pub-id-type="doi">10.3897/zookeys.772.25288</pub-id></mixed-citation></tp:treatment-meta><tp:nomenclature><tp:taxon-name>
              <tp:taxon-name-part taxon-name-part-type="genus" reg="Diadegma">Diadegma</tp:taxon-name-part>
              <tp:taxon-name-part taxon-name-part-type="species" reg="armillata">armillata</tp:taxon-name-part>
            </tp:taxon-name><tp:taxon-authority>(Gravenhorst, 1829)</tp:taxon-authority><xref ref-type="fig" rid="F6">Figure 6</xref><tp:nomenclature-citation-list><tp:nomenclature-citation><tp:taxon-name>
                  <tp:taxon-name-part taxon-name-part-type="genus" reg="Angitia">Angitia</tp:taxon-name-part> <tp:taxon-name-part taxon-name-part-type="species" reg="tibialis">tibialis</tp:taxon-name-part></tp:taxon-name><comment>: <xref ref-type="bibr" rid="B125">Silvestri 1912</xref>: 296; <xref ref-type="bibr" rid="B74">Leonardi 1925</xref>: 259.</comment></tp:nomenclature-citation><tp:nomenclature-citation><tp:taxon-name>
                  <tp:taxon-name-part taxon-name-part-type="genus" reg="Angitia">Angitia</tp:taxon-name-part> (<tp:taxon-name-part taxon-name-part-type="subgenus" reg="Dioctes">Dioctes</tp:taxon-name-part>) <tp:taxon-name-part taxon-name-part-type="species" reg="tibialis">tibialis</tp:taxon-name-part></tp:taxon-name><comment>: <xref ref-type="bibr" rid="B129">Stellwaag 1928</xref>: 664.</comment></tp:nomenclature-citation></tp:nomenclature-citation-list></tp:nomenclature><tp:treatment-sec sec-type="distribution" id="SECID0ES3HK"><title>Italian distribution of reared parasitoids.</title><p>Campania: <xref ref-type="bibr" rid="B125">Silvestri 1912</xref>.</p></tp:treatment-sec><tp:treatment-sec sec-type="distribution" id="SECID0E33HK"><title>Distribution.</title><p>
              <italic><tp:taxon-name><tp:taxon-name-part taxon-name-part-type="genus" reg="Diadegma">Diadegma</tp:taxon-name-part> <tp:taxon-name-part taxon-name-part-type="species" reg="armillata">armillata</tp:taxon-name-part></tp:taxon-name></italic> is a Palaearctic widespread species. It is found throughout Europe, Middle East, Caucasus, Kazakhstan, China and Korea (<xref ref-type="bibr" rid="B150">Yu et al. 2012</xref>; <xref ref-type="bibr" rid="B157">Zwakhals and van Achterberg 2017</xref>).</p></tp:treatment-sec><tp:treatment-sec sec-type="host" id="SECID0ER4HK"><title>Host range.</title><p>It is an important koinobiont larval endoparasitoid of macro- and microlepidoptera (<tp:taxon-name><tp:taxon-name-part taxon-name-part-type="family">Arctiidae</tp:taxon-name-part></tp:taxon-name>, <tp:taxon-name><tp:taxon-name-part taxon-name-part-type="family">Argyresthiidae</tp:taxon-name-part></tp:taxon-name>, <tp:taxon-name><tp:taxon-name-part taxon-name-part-type="family">Choreutidae</tp:taxon-name-part></tp:taxon-name>, <tp:taxon-name><tp:taxon-name-part taxon-name-part-type="family">Coleophoridae</tp:taxon-name-part></tp:taxon-name>, <tp:taxon-name><tp:taxon-name-part taxon-name-part-type="family">Gelechiidae</tp:taxon-name-part></tp:taxon-name>, <tp:taxon-name><tp:taxon-name-part taxon-name-part-type="family">Geometridae</tp:taxon-name-part></tp:taxon-name>, <tp:taxon-name><tp:taxon-name-part taxon-name-part-type="family">Gracillariidae</tp:taxon-name-part></tp:taxon-name>, <tp:taxon-name><tp:taxon-name-part taxon-name-part-type="family">Lymantriidae</tp:taxon-name-part></tp:taxon-name>, <tp:taxon-name><tp:taxon-name-part taxon-name-part-type="family">Noctuidae</tp:taxon-name-part></tp:taxon-name>, <tp:taxon-name><tp:taxon-name-part taxon-name-part-type="family">Pieridae</tp:taxon-name-part></tp:taxon-name>, <tp:taxon-name><tp:taxon-name-part taxon-name-part-type="family">Plutellidae</tp:taxon-name-part></tp:taxon-name>, <tp:taxon-name><tp:taxon-name-part taxon-name-part-type="family">Psychidae</tp:taxon-name-part></tp:taxon-name>, <tp:taxon-name><tp:taxon-name-part taxon-name-part-type="family">Pterophoridae</tp:taxon-name-part></tp:taxon-name>, <tp:taxon-name><tp:taxon-name-part taxon-name-part-type="family">Pyralidae</tp:taxon-name-part></tp:taxon-name>, <tp:taxon-name>Simaethidae</tp:taxon-name>, <tp:taxon-name><tp:taxon-name-part taxon-name-part-type="family">Tortricidae</tp:taxon-name-part></tp:taxon-name>, <tp:taxon-name><tp:taxon-name-part taxon-name-part-type="family">Yponomeutidae</tp:taxon-name-part></tp:taxon-name>). <xref ref-type="bibr" rid="B150">Yu et al. (2012)</xref> list 57 host species. Further three species have to be added to the list: <italic><tp:taxon-name><tp:taxon-name-part taxon-name-part-type="genus" reg="Celastrina">Celastrina</tp:taxon-name-part> <tp:taxon-name-part taxon-name-part-type="species" reg="argiolus">argiolus</tp:taxon-name-part></tp:taxon-name></italic> (Linnaeus, 1758) (<tp:taxon-name><tp:taxon-name-part taxon-name-part-type="family">Lycaenidae</tp:taxon-name-part></tp:taxon-name>), <italic><tp:taxon-name><tp:taxon-name-part taxon-name-part-type="genus" reg="Acrobasis">Acrobasis</tp:taxon-name-part> <tp:taxon-name-part taxon-name-part-type="species" reg="marmorea">marmorea</tp:taxon-name-part></tp:taxon-name></italic> (Haworth, 1811) (<tp:taxon-name><tp:taxon-name-part taxon-name-part-type="family">Pyralidae</tp:taxon-name-part></tp:taxon-name>) and <italic><tp:taxon-name><tp:taxon-name-part taxon-name-part-type="genus" reg="Swammerdamia">Swammerdamia</tp:taxon-name-part> <tp:taxon-name-part taxon-name-part-type="species" reg="caesiella">caesiella</tp:taxon-name-part></tp:taxon-name></italic> (Hübner, 1796) (<tp:taxon-name><tp:taxon-name-part taxon-name-part-type="family">Yponomeutidae</tp:taxon-name-part></tp:taxon-name>) (<xref ref-type="bibr" rid="B123">Shaw et al. 2016</xref>).</p><p>
              <italic><tp:taxon-name><tp:taxon-name-part taxon-name-part-type="genus" reg="Diadegma">Diadegma</tp:taxon-name-part> <tp:taxon-name-part taxon-name-part-type="species" reg="armillata">armillata</tp:taxon-name-part></tp:taxon-name></italic> is particularly active against various <italic><tp:taxon-name><tp:taxon-name-part taxon-name-part-type="genus" reg="Yponomeuta">Yponomeuta</tp:taxon-name-part></tp:taxon-name></italic> spp., attacking crop fruits, and it was introduced in 1989–1991 from France to northwestern Washington (USA), to control the apple ermine moth, <italic><tp:taxon-name><tp:taxon-name-part taxon-name-part-type="genus" reg="Yponomeuta">Yponomeuta</tp:taxon-name-part> <tp:taxon-name-part taxon-name-part-type="species" reg="malinellus">malinellus</tp:taxon-name-part></tp:taxon-name></italic> (Zeller, 1838) without becoming established (<xref ref-type="bibr" rid="B144">Unruh et al. 2003</xref>).</p></tp:treatment-sec><tp:treatment-sec sec-type="Ecological role" id="SECID0EGDAM"><title>Ecological role.</title><p>
              <italic><tp:taxon-name><tp:taxon-name-part taxon-name-part-type="genus" reg="Diadegma">Diadegma</tp:taxon-name-part> <tp:taxon-name-part taxon-name-part-type="species" reg="armillata">armillata</tp:taxon-name-part></tp:taxon-name></italic> is a multivoltine species. <xref ref-type="bibr" rid="B125">Silvestri (1912)</xref> obtained few specimens of this wasp from <abbrev xmlns:xlink="http://www.w3.org/1999/xlink" xlink:title="European grapevine moth" id="ABBRID0E2DAM" xlink:type="simple">EGVM</abbrev> cocoons in Portici (Naples). The record of Silvestri remains the only one for this species on <abbrev xmlns:xlink="http://www.w3.org/1999/xlink" xlink:title="European grapevine moth" id="ABBRID0E6DAM" xlink:type="simple">EGVM</abbrev>.</p></tp:treatment-sec><tp:treatment-sec sec-type="Taxonomic notes" id="SECID0EDEAM"><title>Taxonomic notes.</title><p>The first serious attempt to bring order in the existing confusion for the interpretation of the European species of the genus <italic><tp:taxon-name><tp:taxon-name-part taxon-name-part-type="genus" reg="Diadegma">Diadegma</tp:taxon-name-part></tp:taxon-name></italic> Förster, 1869 is due to the efforts of <xref ref-type="bibr" rid="B56">Horstmann (1969)</xref>, who revised many types of the described species. The identifications of most species were based on poor morphological characters and are unfortunately unreliable (<xref ref-type="bibr" rid="B56">Horstmann 1969</xref>).</p><p>
              <italic><tp:taxon-name><tp:taxon-name-part taxon-name-part-type="genus" reg="Diadegma">Diadegma</tp:taxon-name-part> <tp:taxon-name-part taxon-name-part-type="species" reg="armillata">armillata</tp:taxon-name-part></tp:taxon-name></italic> belongs to the subgenus <tp:taxon-name><tp:taxon-name-part taxon-name-part-type="subgenus" reg="Nythobia">Nythobia</tp:taxon-name-part></tp:taxon-name> Förster, 1869, which includes group species with the seventh metasomal tergite deeply notched medially, the ovipositor sheath longer than the first metasomal tergite and shorter than the hind tibia (<xref ref-type="bibr" rid="B56">Horstmann 1969</xref>). The female of <italic><tp:taxon-name><tp:taxon-name-part taxon-name-part-type="genus" reg="Diadegma">D.</tp:taxon-name-part> <tp:taxon-name-part taxon-name-part-type="species" reg="armillata">armillata</tp:taxon-name-part></tp:taxon-name></italic> is distinguished from the related species by a head with strongly narrowed temples; last article of the antennae longer than wide; propodeum with area superomedia wider than long and opened posteriorly, costulae strong; petiolar area slightly sunken and transversely striated; first metasomal segment with slightly protruding spiracles and postpetiole with parallel sides; ovipositor sheath approx. twice the length of the first metasomal segment; front and middle coxae yellow, the middle ones sometimes darkened at the base; femora and tibiae reddish yellow; hind tibia externally dark brown with white-yellow spots at the base and in the middle; metasoma variably stained with red (<xref ref-type="bibr" rid="B56">Horstmann 1969</xref>).</p><p>Some doubts regarding the distribution and host range of <italic><tp:taxon-name><tp:taxon-name-part taxon-name-part-type="genus" reg="Diadegma">D.</tp:taxon-name-part> <tp:taxon-name-part taxon-name-part-type="species" reg="armillata">armillata</tp:taxon-name-part></tp:taxon-name></italic> arises from the fact that <italic><tp:taxon-name><tp:taxon-name-part taxon-name-part-type="genus" reg="Diadegma">D.</tp:taxon-name-part> <tp:taxon-name-part taxon-name-part-type="species" reg="semiclausum">semiclausum</tp:taxon-name-part></tp:taxon-name></italic> (Hellen, 1949), a common parasitoid of the diamondback moth <italic><tp:taxon-name><tp:taxon-name-part taxon-name-part-type="genus" reg="Plutella">Plutella</tp:taxon-name-part> <tp:taxon-name-part taxon-name-part-type="species" reg="xylostella">xylostella</tp:taxon-name-part></tp:taxon-name></italic> (Linnaeus, 1758), has been misidentified with <italic><tp:taxon-name><tp:taxon-name-part taxon-name-part-type="genus" reg="Diadegma">D.</tp:taxon-name-part> <tp:taxon-name-part taxon-name-part-type="species" reg="tibialis">tibialis</tp:taxon-name-part></tp:taxon-name></italic> (Gravenhorst, 1829), which is currently a synonym of <italic><tp:taxon-name><tp:taxon-name-part taxon-name-part-type="genus" reg="Diadegma">D.</tp:taxon-name-part> <tp:taxon-name-part taxon-name-part-type="species" reg="armillata">armillata</tp:taxon-name-part></tp:taxon-name></italic> (<xref ref-type="bibr" rid="B56">Horstmann 1969</xref>, <xref ref-type="bibr" rid="B8">Azidah et al. 2000</xref>). Under the name <italic>tibialis</italic>, <italic><tp:taxon-name><tp:taxon-name-part taxon-name-part-type="genus" reg="Diadegma">D.</tp:taxon-name-part> <tp:taxon-name-part taxon-name-part-type="species" reg="semiclausum">semiclausum</tp:taxon-name-part></tp:taxon-name></italic> was introduced in 1951 from Italy to Australia to control the diamondback moth (<xref ref-type="bibr" rid="B99">Oatman 1978</xref>).</p><fig id="F6" position="float" orientation="portrait"><label>Figure 6.</label><caption><p>
                  <italic><tp:taxon-name><tp:taxon-name-part taxon-name-part-type="genus" reg="Diadegma">Diadegma</tp:taxon-name-part> <tp:taxon-name-part taxon-name-part-type="species" reg="armillata">armillata</tp:taxon-name-part></tp:taxon-name></italic> (Gravenhorst, 1829) (female: D, Ostfriesischen Inseln, Mollum Memmert, July 24–30, 1986, leg. V. Haeseler; male: IT, South Tyrol, Kaltern, July 29, 1959; ZSM) <bold>A</bold> female habitus lateral view <bold>B</bold> male habitus lateral view <bold>C</bold> female head dorsal view <bold>D</bold> female head frontal view <bold>E</bold> female tergites 7–9 of metasoma with ovipositor and ovipositor sheath, lateral view <bold>F</bold> female ovipositor with subapical dorsal notch lateral view.</p></caption><graphic xmlns:xlink="http://www.w3.org/1999/xlink" xlink:href="zookeys-772-047-g006.jpg" position="float" orientation="portrait" xlink:type="simple" id="oo_215400.jpg"/></fig></tp:treatment-sec><ref-list><ref id="B125"><mixed-citation xmlns:xlink="http://www.w3.org/1999/xlink" xlink:type="simple">
          <person-group><name name-style="western"><surname>Silvestri</surname><given-names>F</given-names></name></person-group> (<year>1912</year>) <article-title>Contribuzioni alla conoscenza degli insetti dannosi e dei loro simbionti. III. La Tignoletta dell’uva (<italic><tp:taxon-name><tp:taxon-name-part taxon-name-part-type="genus">Polychrosis</tp:taxon-name-part> <tp:taxon-name-part taxon-name-part-type="species">botrana</tp:taxon-name-part></tp:taxon-name></italic> Schiff.) con un cenno sulla Tignola dell’uva (<italic><tp:taxon-name><tp:taxon-name-part taxon-name-part-type="genus">Conchylis</tp:taxon-name-part> <tp:taxon-name-part taxon-name-part-type="species">ambiguella</tp:taxon-name-part></tp:taxon-name></italic> Hb.).</article-title> <source>Bollettino del Laboratorio di Zoologia Generale e Agraria, Portici,</source> <volume>6</volume>: <fpage>246</fpage>–<lpage>307</lpage>.</mixed-citation></ref><ref id="B74"><mixed-citation xmlns:xlink="http://www.w3.org/1999/xlink" xlink:type="simple">
          <person-group><name name-style="western"><surname>Leonardi</surname><given-names>G</given-names></name></person-group> (<year>1925</year>) Elenco delle specie di Insetti dannosi e dei loro parassiti ricordati in Italia fino all’anno 1911. Parte II. Ord. <tp:taxon-name><tp:taxon-name-part taxon-name-part-type="order">Lepidoptera</tp:taxon-name-part></tp:taxon-name>. Annali della Scuola superiore di Agricoltura di Portici 19/20: 81–301.</mixed-citation></ref><ref id="B129"><mixed-citation xmlns:xlink="http://www.w3.org/1999/xlink" xlink:type="simple">
          <person-group><name name-style="western"><surname>Stellwaag</surname><given-names>F</given-names></name></person-group> (<year>1928</year>) <source>Die Weinbauinsekten der Kulturländer, Lehr- und Handbuch.</source> <publisher-name>Verlagsbuchhandlung Paul Parey</publisher-name>, <publisher-loc>Berlin</publisher-loc>, <size units="page">884 pp</size>.</mixed-citation></ref><ref id="B150"><mixed-citation xmlns:xlink="http://www.w3.org/1999/xlink" xlink:type="simple">
          <person-group><name name-style="western"><surname>Yu</surname><given-names>DSK</given-names></name><name name-style="western"><surname>Achterberg</surname><given-names>C van</given-names></name><name name-style="western"><surname>Horstmann</surname><given-names>K</given-names></name></person-group> (<year>2012</year>) Taxapad 2012, <tp:taxon-name><tp:taxon-name-part taxon-name-part-type="superfamily">Ichneumonoidea</tp:taxon-name-part></tp:taxon-name> 2011. Database on flash-drive. Ottawa. Available from: Yu DSK (1997–2012) Home of <tp:taxon-name><tp:taxon-name-part taxon-name-part-type="superfamily">Ichneumonoidea</tp:taxon-name-part></tp:taxon-name>. <ext-link xlink:type="simple" ext-link-type="uri" xlink:href="http://www.taxapad.com">http://www.taxapad.com</ext-link> [accessed: January 13, 2018]</mixed-citation></ref><ref id="B157"><mixed-citation xmlns:xlink="http://www.w3.org/1999/xlink" xlink:type="simple">
          <person-group><name name-style="western"><surname>Zwakhals</surname><given-names>K</given-names></name><name name-style="western"><surname>Achterberg</surname><given-names>C van</given-names></name></person-group> (<year>2017</year>) Fauna Europaea: <tp:taxon-name><tp:taxon-name-part taxon-name-part-type="family">Ichneumonidae</tp:taxon-name-part></tp:taxon-name>. Fauna Europaea vers.2017.06 <ext-link xlink:type="simple" ext-link-type="uri" xlink:href="http://fauna-eu.org">http://fauna-eu.org</ext-link></mixed-citation></ref><ref id="B123"><mixed-citation xmlns:xlink="http://www.w3.org/1999/xlink" xlink:type="simple">
          <person-group><name name-style="western"><surname>Shaw</surname><given-names>MR</given-names></name><name name-style="western"><surname>Horstmann</surname><given-names>K</given-names></name><name name-style="western"><surname>Whiffin</surname><given-names>AL</given-names></name></person-group> (<year>2016</year>) <article-title>Two hundred and twenty-five species of reared western Palaearctic <tp:taxon-name><tp:taxon-name-part taxon-name-part-type="subfamily">Campopleginae</tp:taxon-name-part></tp:taxon-name> (<tp:taxon-name><tp:taxon-name-part taxon-name-part-type="order">Hymenoptera</tp:taxon-name-part></tp:taxon-name>: <tp:taxon-name><tp:taxon-name-part taxon-name-part-type="family">Ichneumonidae</tp:taxon-name-part></tp:taxon-name>) in the National Museums of Scotland, with descriptions of new species of <italic><tp:taxon-name><tp:taxon-name-part taxon-name-part-type="genus">Campoplex</tp:taxon-name-part></tp:taxon-name></italic> and <italic><tp:taxon-name><tp:taxon-name-part taxon-name-part-type="genus">Diadegma</tp:taxon-name-part></tp:taxon-name></italic>, and records of fifty-five species new to Britain.</article-title> <source>Entomologist’s Gazette</source> <volume>66</volume>: <fpage>245</fpage>–<lpage>247</lpage>.</mixed-citation></ref><ref id="B144"><mixed-citation xmlns:xlink="http://www.w3.org/1999/xlink" xlink:type="simple">
          <person-group><name name-style="western"><surname>Unruh</surname><given-names>T</given-names></name><name name-style="western"><surname>Short</surname><given-names>R</given-names></name><name name-style="western"><surname>Herard</surname><given-names>F</given-names></name><name name-style="western"><surname>Chen</surname><given-names>K</given-names></name><name name-style="western"><surname>Hopper</surname><given-names>K</given-names></name><name name-style="western"><surname>Pemberton</surname><given-names>R</given-names></name><name name-style="western"><surname>Lee</surname><given-names>JH</given-names></name><name name-style="western"><surname>Ertle</surname><given-names>L</given-names></name><name name-style="western"><surname>Swan</surname><given-names>K</given-names></name><name name-style="western"><surname>Fuester</surname><given-names>R</given-names></name><name name-style="western"><surname>Lagasa</surname><given-names>E</given-names></name></person-group> (<year>2003</year>) <article-title>Introduction and establishment of parasitoids for the biological control of the apple ermine moth, <italic><tp:taxon-name><tp:taxon-name-part taxon-name-part-type="genus">Yponomeuta</tp:taxon-name-part> <tp:taxon-name-part taxon-name-part-type="species">malinellus</tp:taxon-name-part></tp:taxon-name></italic> (<tp:taxon-name><tp:taxon-name-part taxon-name-part-type="order">Lepidoptera</tp:taxon-name-part></tp:taxon-name>: <tp:taxon-name><tp:taxon-name-part taxon-name-part-type="family">Yponomeutidae</tp:taxon-name-part></tp:taxon-name>), in the Pacific Northwest.</article-title> <source>Biological Control</source> <volume>28</volume>(<issue>3</issue>): <fpage>332</fpage>–<lpage>345</lpage>. <ext-link xlink:type="simple" ext-link-type="doi" xlink:href="10.1016/S1049-9644(03)00101-4">https://doi.org/10.1016/S1049-9644(03)00101-4</ext-link></mixed-citation></ref><ref id="B56"><mixed-citation xmlns:xlink="http://www.w3.org/1999/xlink" xlink:type="simple">
          <person-group><name name-style="western"><surname>Horstmann</surname><given-names>K</given-names></name></person-group> (<year>1969</year>) <article-title>Bemerkungen über die Typusarten von vier Gattungen der <tp:taxon-name><tp:taxon-name-part taxon-name-part-type="family">Ichneumonidae</tp:taxon-name-part></tp:taxon-name> (<tp:taxon-name><tp:taxon-name-part taxon-name-part-type="order">Hymenoptera</tp:taxon-name-part></tp:taxon-name>).</article-title> <source>Opuscula Zoologica</source> <volume>102</volume>(<issue>1968</issue>): <fpage>1</fpage>–<lpage>4</lpage>.</mixed-citation></ref><ref id="B8"><mixed-citation xmlns:xlink="http://www.w3.org/1999/xlink" xlink:type="simple">
          <person-group><name name-style="western"><surname>Azidah</surname><given-names>AA</given-names></name><name name-style="western"><surname>Fitton</surname><given-names>MG</given-names></name><name name-style="western"><surname>Quicke</surname><given-names>DLJ</given-names></name></person-group> (<year>2000</year>) <article-title>Identification of the <italic><tp:taxon-name><tp:taxon-name-part taxon-name-part-type="genus">Diadegma</tp:taxon-name-part></tp:taxon-name></italic> species (<tp:taxon-name><tp:taxon-name-part taxon-name-part-type="order">Hymenoptera</tp:taxon-name-part></tp:taxon-name>: <tp:taxon-name><tp:taxon-name-part taxon-name-part-type="family">Ichneumonidae</tp:taxon-name-part></tp:taxon-name>, <tp:taxon-name><tp:taxon-name-part taxon-name-part-type="subfamily">Campopleginae</tp:taxon-name-part></tp:taxon-name>) attacking the diamondback moth, <italic><tp:taxon-name><tp:taxon-name-part taxon-name-part-type="genus">Plutella</tp:taxon-name-part> <tp:taxon-name-part taxon-name-part-type="species">xylostella</tp:taxon-name-part></tp:taxon-name></italic> (<tp:taxon-name><tp:taxon-name-part taxon-name-part-type="order">Lepidoptera</tp:taxon-name-part></tp:taxon-name>: <tp:taxon-name><tp:taxon-name-part taxon-name-part-type="family">Plutellidae</tp:taxon-name-part></tp:taxon-name>).</article-title> <source>Bulletin of Entomological Research</source> <volume>90</volume>(<issue>5</issue>): <fpage>375</fpage>–<lpage>389</lpage>. DOI: <ext-link xlink:type="simple" ext-link-type="doi" xlink:href="10.1017/S0007485300000511">10.1017/S0007485300000511</ext-link></mixed-citation></ref><ref id="B99"><mixed-citation xmlns:xlink="http://www.w3.org/1999/xlink" xlink:type="simple">
          <person-group><name name-style="western"><surname>Oatman</surname><given-names>ER</given-names></name></person-group> (<year>1978</year>) <article-title><tp:taxon-name><tp:taxon-name-part taxon-name-part-type="family">Yponomeutidae</tp:taxon-name-part></tp:taxon-name>, Diamondback Moth (<italic><tp:taxon-name><tp:taxon-name-part taxon-name-part-type="genus">Plutella</tp:taxon-name-part> <tp:taxon-name-part taxon-name-part-type="species">xylostella</tp:taxon-name-part></tp:taxon-name></italic> (Linnaeus)).</article-title> In: <person-group><name name-style="western"><surname>Bartlett</surname><given-names>BR</given-names></name><name name-style="western"><surname>Clausen</surname><given-names>CP</given-names></name><name name-style="western"><surname>DeBach</surname><given-names>P</given-names></name><name name-style="western"><surname>Goeden</surname><given-names>R D</given-names></name><name name-style="western"><surname>Legner</surname><given-names>EF</given-names></name><name name-style="western"><surname>McMurtry</surname><given-names>JA</given-names></name><name name-style="western"><surname>Oatman</surname><given-names>ER</given-names></name></person-group>. <issue-title>Introduced parasites and predators of arthropod pests and weeds: A world review. Agricultural Research Service. United States Department of Agriculture.</issue-title> <source>Agriculture Handbook</source> <volume>480</volume>: <fpage>240</fpage>–<lpage>242</lpage>.</mixed-citation></ref></ref-list></tp:taxon-treatment>
