# Supplementary material for: Updated list of the insect parasitoids (Insecta, Hymenoptera) associated with Lobesia botrana (Denis & Schiffermüller, 1775) (Lepidoptera, Tortricidae) in Italy. 2. Hymenoptera, Ichneumonidae, Anomaloninae and Campopleginae
Source: Zookeys. 2018 Jul 6;(772):47–95. doi: 10.3897/zookeys.772.25288 (PMC6045682; doi:10.3897/zookeys.772.25288)
Supplement: XML Treatment for Diadegma tenuipes [file zookeys.772.25288-treatment9.xml]

<!DOCTYPE tp:taxon-treatment
  PUBLIC "-//TaxonX//DTD Taxonomic Treatment Publishing DTD v0 20100105//EN" "tax-treatment-NSO.dtd">
<tp:taxon-treatment xmlns:tp="http://www.plazi.org/taxpub"><tp:treatment-meta><kwd-group><label>Taxon classification</label><kwd><named-content xmlns:xlink="http://www.w3.org/1999/xlink" content-type="kingdom">Animalia</named-content></kwd><kwd><named-content xmlns:xlink="http://www.w3.org/1999/xlink" content-type="order">Hymenoptera</named-content></kwd><kwd><named-content xmlns:xlink="http://www.w3.org/1999/xlink" content-type="family">Ichneumonidae</named-content></kwd></kwd-group><mixed-citation publication-type="journal"><person-group><name><surname>Scaramozzino</surname><given-names>Pier Luigi</given-names></name><name><surname>Giovanni</surname><given-names>Filippo Di</given-names></name><name><surname>Loni</surname><given-names>Augusto</given-names></name><name><surname>Ricciardi</surname><given-names>Renato</given-names></name><name><surname>Lucchi</surname><given-names>Andrea</given-names></name></person-group><article-title>Updated list of the insect parasitoids (<tp:taxon-name><tp:taxon-name-part taxon-name-part-type="class">Insecta</tp:taxon-name-part></tp:taxon-name>, <tp:taxon-name><tp:taxon-name-part taxon-name-part-type="order">Hymenoptera</tp:taxon-name-part></tp:taxon-name>) associated with <italic><tp:taxon-name><tp:taxon-name-part taxon-name-part-type="genus" reg="Lobesia">Lobesia</tp:taxon-name-part> <tp:taxon-name-part taxon-name-part-type="species" reg="botrana">botrana</tp:taxon-name-part></tp:taxon-name></italic> (Denis &amp; Schiffermüller, 1775) (<tp:taxon-name><tp:taxon-name-part taxon-name-part-type="order">Lepidoptera</tp:taxon-name-part></tp:taxon-name>, <tp:taxon-name><tp:taxon-name-part taxon-name-part-type="family">Tortricidae</tp:taxon-name-part></tp:taxon-name>) in Italy. 2. <tp:taxon-name><tp:taxon-name-part taxon-name-part-type="order">Hymenoptera</tp:taxon-name-part></tp:taxon-name>, <tp:taxon-name><tp:taxon-name-part taxon-name-part-type="family">Ichneumonidae</tp:taxon-name-part></tp:taxon-name>, <tp:taxon-name><tp:taxon-name-part taxon-name-part-type="subfamily">Anomaloninae</tp:taxon-name-part></tp:taxon-name> and <tp:taxon-name><tp:taxon-name-part taxon-name-part-type="subfamily">Campopleginae</tp:taxon-name-part></tp:taxon-name></article-title><source>Zookeys</source><day>6</day><month>7</month><year>2018</year><volume>2018</volume><issue>772</issue><fpage>47</fpage><lpage>95</lpage><pub-id pub-id-type="doi">10.3897/zookeys.772.25288</pub-id></mixed-citation></tp:treatment-meta><tp:nomenclature><tp:taxon-name>
              <tp:taxon-name-part taxon-name-part-type="genus" reg="Diadegma">Diadegma</tp:taxon-name-part>
              <tp:taxon-name-part taxon-name-part-type="species" reg="tenuipes">tenuipes</tp:taxon-name-part>
            </tp:taxon-name><tp:taxon-authority>(Thomson, 1887)</tp:taxon-authority><tp:nomenclature-citation-list><tp:nomenclature-citation><tp:taxon-name>
                  <tp:taxon-name-part taxon-name-part-type="genus" reg="Angitia">Angitia</tp:taxon-name-part> <tp:taxon-name-part taxon-name-part-type="species" reg="tenuipes">tenuipes</tp:taxon-name-part></tp:taxon-name><comment>: <xref ref-type="bibr" rid="B19">Catoni 1910</xref>: 17, <xref ref-type="bibr" rid="B20">1914</xref>: 250; <xref ref-type="bibr" rid="B117">Schwangart 1913</xref>: 6; <xref ref-type="bibr" rid="B13">Boselli 1928</xref>: 189; <xref ref-type="bibr" rid="B129">Stellwaag 1928</xref>: 664; <xref ref-type="bibr" rid="B135">Thompson 1946</xref>: 483.</comment></tp:nomenclature-citation></tp:nomenclature-citation-list></tp:nomenclature><tp:treatment-sec sec-type="distribution" id="SECID0EIMAM"><title>Italian distribution of reared parasitoids.</title><p>Trentino-South Tyrol: <xref ref-type="bibr" rid="B19">Catoni 1910</xref>, <xref ref-type="bibr" rid="B20">1914</xref>; <xref ref-type="bibr" rid="B117">Schwangart 1913</xref>.</p></tp:treatment-sec><tp:treatment-sec sec-type="distribution" id="SECID0E1MAM"><title>Distribution.</title><p>A Palaearctic species ranging from Europe up to Mongolia; in Europe it is widely present with the exception of the Iberian Peninsula, Balkans and Greece. In North Africa it is reported only from Tunisia (<xref ref-type="bibr" rid="B150">Yu et al. 2012</xref>; <xref ref-type="bibr" rid="B157">Zwakhals and van Achterberg 2017</xref>).</p></tp:treatment-sec><tp:treatment-sec sec-type="host" id="SECID0EENAM"><title>Host range.</title><p>
              <italic><tp:taxon-name><tp:taxon-name-part taxon-name-part-type="genus" reg="Diadegma">Diadegma</tp:taxon-name-part> <tp:taxon-name-part taxon-name-part-type="species" reg="tenuipes">tenuipes</tp:taxon-name-part></tp:taxon-name></italic> is a solitary koinobiont larval endoparasitoid of a dozen of hosts, which belong to the <tp:taxon-name><tp:taxon-name-part taxon-name-part-type="order">Lepidoptera</tp:taxon-name-part></tp:taxon-name> families <tp:taxon-name><tp:taxon-name-part taxon-name-part-type="family">Coleophoridae</tp:taxon-name-part></tp:taxon-name>, <tp:taxon-name><tp:taxon-name-part taxon-name-part-type="family">Momphidae</tp:taxon-name-part></tp:taxon-name>, <tp:taxon-name><tp:taxon-name-part taxon-name-part-type="family">Pieridae</tp:taxon-name-part></tp:taxon-name>, <tp:taxon-name><tp:taxon-name-part taxon-name-part-type="family">Plutellidae</tp:taxon-name-part></tp:taxon-name>, <tp:taxon-name><tp:taxon-name-part taxon-name-part-type="family">Psychidae</tp:taxon-name-part></tp:taxon-name>, <tp:taxon-name><tp:taxon-name-part taxon-name-part-type="family">Tortricidae</tp:taxon-name-part></tp:taxon-name> and to the <tp:taxon-name><tp:taxon-name-part taxon-name-part-type="order">Hymenoptera</tp:taxon-name-part></tp:taxon-name> families <tp:taxon-name><tp:taxon-name-part taxon-name-part-type="family">Tenthredinidae</tp:taxon-name-part></tp:taxon-name> and <tp:taxon-name><tp:taxon-name-part taxon-name-part-type="family">Braconidae</tp:taxon-name-part></tp:taxon-name> (<xref ref-type="bibr" rid="B150">Yu et al. 2012</xref>). Among these, some hosts of economic importance are indicated as the diamondback moth, the Oriental fruit moth (<italic><tp:taxon-name><tp:taxon-name-part taxon-name-part-type="genus" reg="Grapholita">G.</tp:taxon-name-part> <tp:taxon-name-part taxon-name-part-type="species" reg="molesta">molesta</tp:taxon-name-part></tp:taxon-name></italic>), the European grape berry moth (<italic><tp:taxon-name><tp:taxon-name-part taxon-name-part-type="genus" reg="Eupoecilia">E.</tp:taxon-name-part> <tp:taxon-name-part taxon-name-part-type="species" reg="ambiguella">ambiguella</tp:taxon-name-part></tp:taxon-name></italic>) and <abbrev xmlns:xlink="http://www.w3.org/1999/xlink" xlink:title="European grapevine moth" id="ABBRID0EBQAM" xlink:type="simple">EGVM</abbrev>.</p></tp:treatment-sec><tp:treatment-sec sec-type="Ecological role" id="SECID0EFQAM"><title>Ecological role.</title><p>The only Italian records of <italic><tp:taxon-name><tp:taxon-name-part taxon-name-part-type="genus" reg="Diadegma">D.</tp:taxon-name-part> <tp:taxon-name-part taxon-name-part-type="species" reg="tenuipes">tenuipes</tp:taxon-name-part></tp:taxon-name></italic> on <abbrev xmlns:xlink="http://www.w3.org/1999/xlink" xlink:title="European grapevine moth" id="ABBRID0EWQAM" xlink:type="simple">EGVM</abbrev> are those of <xref ref-type="bibr" rid="B19">Catoni (1910</xref> and 1914). In the vineyards of southern Romania, <xref ref-type="bibr" rid="B10">Bărbuceanu and Jenser (2009)</xref> found this species, along with three other species of the same genus, attacking the overwintering generation of <abbrev xmlns:xlink="http://www.w3.org/1999/xlink" xlink:title="European grapevine moth" id="ABBRID0ECRAM" xlink:type="simple">EGVM</abbrev>, with a rather low parasitization rates (0.8%). In Romania it is reported by <xref ref-type="bibr" rid="B102">Petcu (1978)</xref> living on <italic><tp:taxon-name><tp:taxon-name-part taxon-name-part-type="genus" reg="Eupoecilia">E.</tp:taxon-name-part> <tp:taxon-name-part taxon-name-part-type="species" reg="ambiguella">ambiguella</tp:taxon-name-part></tp:taxon-name></italic> as well.</p></tp:treatment-sec><tp:treatment-sec sec-type="Taxonomic notes" id="SECID0EVRAM"><title>Taxonomic notes.</title><p>Like the previous species, <italic><tp:taxon-name><tp:taxon-name-part taxon-name-part-type="genus" reg="Diadegma">D.</tp:taxon-name-part> <tp:taxon-name-part taxon-name-part-type="species" reg="tenuipes">tenuipes</tp:taxon-name-part></tp:taxon-name></italic> has been assigned by <xref ref-type="bibr" rid="B56">Horstmann (1969)</xref> to the subgenus <tp:taxon-name><tp:taxon-name-part taxon-name-part-type="subgenus" reg="Nythobia">Nythobia</tp:taxon-name-part></tp:taxon-name>. It measures approx. 6 mm in length, with the head posteriorly narrowed, propodeum with evident costulae (anterior transverse carinae), and the area superomedia shorter than twice its width; areolet of the fore wing rather large and intercepted by the second recurrent vein (2m-cu) after the middle; mesopleuron with speculum almost smooth, very shiny, the area close to mesopleural suture finely dotted; the seventh metasomal tergite dorsally deeply notched, ovipositor sheath 0.8 times the length of the hind tibia and 1.4 times that of the first metasomal tergite; body black, wings with pterostigma light brown, fore coxae light, femora and tibiae reddish yellow, posterior tibiae dark behind the base and at the apex, sides of the third metasomal tergite stained with red (<xref ref-type="bibr" rid="B56">Horstmann 1969</xref>).</p></tp:treatment-sec><ref-list><ref id="B19"><mixed-citation xmlns:xlink="http://www.w3.org/1999/xlink" xlink:type="simple">
          <person-group><name name-style="western"><surname>Catoni</surname><given-names>G</given-names></name></person-group> (<year>1910</year>) <source>Contributo per un metodo pratico di difesa contro le tiguole dell’uva. Extracts from “Il Coltivatore” 56 (13/14/18), C.</source> <publisher-name>Cassone</publisher-name>, <publisher-loc>Casale Monferrato</publisher-loc>, <size units="page">27 pp</size>.</mixed-citation></ref><ref id="B20"><mixed-citation xmlns:xlink="http://www.w3.org/1999/xlink" xlink:type="simple">
          <person-group><name name-style="western"><surname>Catoni</surname><given-names>G</given-names></name></person-group> (<year>1914</year>) <article-title>Die Traubenwickler (<italic><tp:taxon-name><tp:taxon-name-part taxon-name-part-type="genus">Polychrosis</tp:taxon-name-part> <tp:taxon-name-part taxon-name-part-type="species">botrana</tp:taxon-name-part></tp:taxon-name></italic> Schiff. und <italic><tp:taxon-name><tp:taxon-name-part taxon-name-part-type="genus">Conchylis</tp:taxon-name-part> <tp:taxon-name-part taxon-name-part-type="species">ambiguella</tp:taxon-name-part></tp:taxon-name></italic> Hübn.) und ihre natürlichen Feinde in Südtyrol.</article-title> <source>Zeitschrift für Angewandte Entomologie</source> <volume>2</volume>: <fpage>248</fpage>–<lpage>259</lpage>. <ext-link xlink:type="simple" ext-link-type="doi" xlink:href="10.1111/j.1439-0418.1914.tb01129.x">https://doi.org/10.1111/j.1439-0418.1914.tb01129.x</ext-link></mixed-citation></ref><ref id="B117"><mixed-citation xmlns:xlink="http://www.w3.org/1999/xlink" xlink:type="simple">
          <person-group><name name-style="western"><surname>Schwangart</surname><given-names>F</given-names></name></person-group> (<year>1913</year>) Die Bekämpfung der Rebschädlinge und die Biologie. Sonder-Abdruck aus den Mitteilungen des Deutschen Weinbau-Vereins: 1–16.</mixed-citation></ref><ref id="B13"><mixed-citation xmlns:xlink="http://www.w3.org/1999/xlink" xlink:type="simple">
          <person-group><name name-style="western"><surname>Boselli</surname><given-names>F</given-names></name></person-group> (<year>1928</year>) <source>Elenco delle specie d’insetti dannosi e loro parassiti ricordati in Italia dal 1911 al 1925.</source> <publisher-name>Laboratorio di Entomologia Agraria</publisher-name>, <publisher-loc>Reale Istituto Superiore Agrario, Portici</publisher-loc>, <size units="page">265 pp</size>.</mixed-citation></ref><ref id="B129"><mixed-citation xmlns:xlink="http://www.w3.org/1999/xlink" xlink:type="simple">
          <person-group><name name-style="western"><surname>Stellwaag</surname><given-names>F</given-names></name></person-group> (<year>1928</year>) <source>Die Weinbauinsekten der Kulturländer, Lehr- und Handbuch.</source> <publisher-name>Verlagsbuchhandlung Paul Parey</publisher-name>, <publisher-loc>Berlin</publisher-loc>, <size units="page">884 pp</size>.</mixed-citation></ref><ref id="B135"><mixed-citation xmlns:xlink="http://www.w3.org/1999/xlink" xlink:type="simple">
          <person-group><name name-style="western"><surname>Thompson</surname><given-names>WR</given-names></name></person-group> (<year>1946</year>) <source>A catalogue of the parasites and predators of insect pest. Section 1 Parasite Host Catalogue, Part 8. Parasites of the <tp:taxon-name><tp:taxon-name-part taxon-name-part-type="order">Lepidoptera</tp:taxon-name-part></tp:taxon-name> (N-P).</source> <publisher-name>Commonwealth Agricultural Bureaux</publisher-name>, <publisher-loc>Farnham Royal, UK., Reprinted 1960 with Errata</publisher-loc>, <size units="page">523 pp</size>.</mixed-citation></ref><ref id="B150"><mixed-citation xmlns:xlink="http://www.w3.org/1999/xlink" xlink:type="simple">
          <person-group><name name-style="western"><surname>Yu</surname><given-names>DSK</given-names></name><name name-style="western"><surname>Achterberg</surname><given-names>C van</given-names></name><name name-style="western"><surname>Horstmann</surname><given-names>K</given-names></name></person-group> (<year>2012</year>) Taxapad 2012, <tp:taxon-name><tp:taxon-name-part taxon-name-part-type="superfamily">Ichneumonoidea</tp:taxon-name-part></tp:taxon-name> 2011. Database on flash-drive. Ottawa. Available from: Yu DSK (1997–2012) Home of <tp:taxon-name><tp:taxon-name-part taxon-name-part-type="superfamily">Ichneumonoidea</tp:taxon-name-part></tp:taxon-name>. <ext-link xlink:type="simple" ext-link-type="uri" xlink:href="http://www.taxapad.com">http://www.taxapad.com</ext-link> [accessed: January 13, 2018]</mixed-citation></ref><ref id="B157"><mixed-citation xmlns:xlink="http://www.w3.org/1999/xlink" xlink:type="simple">
          <person-group><name name-style="western"><surname>Zwakhals</surname><given-names>K</given-names></name><name name-style="western"><surname>Achterberg</surname><given-names>C van</given-names></name></person-group> (<year>2017</year>) Fauna Europaea: <tp:taxon-name><tp:taxon-name-part taxon-name-part-type="family">Ichneumonidae</tp:taxon-name-part></tp:taxon-name>. Fauna Europaea vers.2017.06 <ext-link xlink:type="simple" ext-link-type="uri" xlink:href="http://fauna-eu.org">http://fauna-eu.org</ext-link></mixed-citation></ref><ref id="B10"><mixed-citation xmlns:xlink="http://www.w3.org/1999/xlink" xlink:type="simple">
          <person-group><name name-style="western"><surname>Bărbuceanu</surname><given-names>D</given-names></name><name name-style="western"><surname>Jenser</surname><given-names>G</given-names></name></person-group> (<year>2009</year>) <article-title>The parasitoid complex of <italic><tp:taxon-name><tp:taxon-name-part taxon-name-part-type="genus">Lobesia</tp:taxon-name-part> <tp:taxon-name-part taxon-name-part-type="species">botrana</tp:taxon-name-part></tp:taxon-name></italic> (Denis et Schiffermüller) (Lep.: <tp:taxon-name><tp:taxon-name-part taxon-name-part-type="family">Tortricidae</tp:taxon-name-part></tp:taxon-name>) in some vineyards of Southern Romania.</article-title> <source>Acta Phytopathologica et Entomologica Hungarica</source> <volume>44</volume>(<issue>1</issue>): <fpage>177</fpage>–<lpage>184</lpage>. <ext-link xlink:type="simple" ext-link-type="doi" xlink:href="10.1556/APhyt.44.2009.1.19">https://doi.org/10.1556/APhyt.44.2009.1.19</ext-link></mixed-citation></ref><ref id="B102"><mixed-citation xmlns:xlink="http://www.w3.org/1999/xlink" xlink:type="simple">
          <person-group><name name-style="western"><surname>Petcu</surname><given-names>I</given-names></name></person-group> (<year>1978</year>) <article-title>Specii de <tp:taxon-name><tp:taxon-name-part taxon-name-part-type="family">Ichneumonidae</tp:taxon-name-part></tp:taxon-name> (Hym.) obţinute prin culturi din diferite insecte dăunătoare II. Analele Ştiinţifice ale Universităţii “Al. I.</article-title> <source>Cuza” din Iaşi (Serie nouă), Biologie</source> <volume>24</volume>: <fpage>79</fpage>–<lpage>80</lpage>.</mixed-citation></ref><ref id="B56"><mixed-citation xmlns:xlink="http://www.w3.org/1999/xlink" xlink:type="simple">
          <person-group><name name-style="western"><surname>Horstmann</surname><given-names>K</given-names></name></person-group> (<year>1969</year>) <article-title>Bemerkungen über die Typusarten von vier Gattungen der <tp:taxon-name><tp:taxon-name-part taxon-name-part-type="family">Ichneumonidae</tp:taxon-name-part></tp:taxon-name> (<tp:taxon-name><tp:taxon-name-part taxon-name-part-type="order">Hymenoptera</tp:taxon-name-part></tp:taxon-name>).</article-title> <source>Opuscula Zoologica</source> <volume>102</volume>(<issue>1968</issue>): <fpage>1</fpage>–<lpage>4</lpage>.</mixed-citation></ref></ref-list></tp:taxon-treatment>
