# Supplementary material for: Updated list of the insect parasitoids (Insecta, Hymenoptera) associated with Lobesia botrana (Denis & Schiffermüller, 1775) (Lepidoptera, Tortricidae) in Italy. 2. Hymenoptera, Ichneumonidae, Anomaloninae and Campopleginae
Source: Zookeys. 2018 Jul 6;(772):47–95. doi: 10.3897/zookeys.772.25288 (PMC6045682; doi:10.3897/zookeys.772.25288)
Supplement: XML Treatment for Nemeritis [file zookeys.772.25288-treatment10.xml]

<!DOCTYPE tp:taxon-treatment
  PUBLIC "-//TaxonX//DTD Taxonomic Treatment Publishing DTD v0 20100105//EN" "tax-treatment-NSO.dtd">
<tp:taxon-treatment xmlns:tp="http://www.plazi.org/taxpub"><tp:treatment-meta><kwd-group><label>Taxon classification</label><kwd><named-content xmlns:xlink="http://www.w3.org/1999/xlink" content-type="kingdom">Animalia</named-content></kwd><kwd><named-content xmlns:xlink="http://www.w3.org/1999/xlink" content-type="order">Hymenoptera</named-content></kwd><kwd><named-content xmlns:xlink="http://www.w3.org/1999/xlink" content-type="family">Ichneumonidae</named-content></kwd></kwd-group><mixed-citation publication-type="journal"><person-group><name><surname>Scaramozzino</surname><given-names>Pier Luigi</given-names></name><name><surname>Giovanni</surname><given-names>Filippo Di</given-names></name><name><surname>Loni</surname><given-names>Augusto</given-names></name><name><surname>Ricciardi</surname><given-names>Renato</given-names></name><name><surname>Lucchi</surname><given-names>Andrea</given-names></name></person-group><article-title>Updated list of the insect parasitoids (<tp:taxon-name><tp:taxon-name-part taxon-name-part-type="class">Insecta</tp:taxon-name-part></tp:taxon-name>, <tp:taxon-name><tp:taxon-name-part taxon-name-part-type="order">Hymenoptera</tp:taxon-name-part></tp:taxon-name>) associated with <italic><tp:taxon-name><tp:taxon-name-part taxon-name-part-type="genus" reg="Lobesia">Lobesia</tp:taxon-name-part> <tp:taxon-name-part taxon-name-part-type="species" reg="botrana">botrana</tp:taxon-name-part></tp:taxon-name></italic> (Denis &amp; Schiffermüller, 1775) (<tp:taxon-name><tp:taxon-name-part taxon-name-part-type="order">Lepidoptera</tp:taxon-name-part></tp:taxon-name>, <tp:taxon-name><tp:taxon-name-part taxon-name-part-type="family">Tortricidae</tp:taxon-name-part></tp:taxon-name>) in Italy. 2. <tp:taxon-name><tp:taxon-name-part taxon-name-part-type="order">Hymenoptera</tp:taxon-name-part></tp:taxon-name>, <tp:taxon-name><tp:taxon-name-part taxon-name-part-type="family">Ichneumonidae</tp:taxon-name-part></tp:taxon-name>, <tp:taxon-name><tp:taxon-name-part taxon-name-part-type="subfamily">Anomaloninae</tp:taxon-name-part></tp:taxon-name> and <tp:taxon-name><tp:taxon-name-part taxon-name-part-type="subfamily">Campopleginae</tp:taxon-name-part></tp:taxon-name></article-title><source>Zookeys</source><day>6</day><month>7</month><year>2018</year><volume>2018</volume><issue>772</issue><fpage>47</fpage><lpage>95</lpage><pub-id pub-id-type="doi">10.3897/zookeys.772.25288</pub-id></mixed-citation></tp:treatment-meta><tp:nomenclature><tp:taxon-name>
              <tp:taxon-name-part taxon-name-part-type="genus" reg="Nemeritis">Nemeritis</tp:taxon-name-part>
            </tp:taxon-name><tp:taxon-authority>ssp. Holmgren, 1860</tp:taxon-authority><tp:nomenclature-citation-list><tp:nomenclature-citation><tp:taxon-name>
                  <tp:taxon-name-part taxon-name-part-type="genus" reg="Nemeritis">Nemeritis</tp:taxon-name-part>
                </tp:taxon-name><comment>sp.: <xref ref-type="bibr" rid="B30">Del Guercio 1899</xref>: 155–156.</comment></tp:nomenclature-citation></tp:nomenclature-citation-list></tp:nomenclature><tp:treatment-sec sec-type="distribution" id="SECID0EFUAM"><title>Italian distribution of reared parasitoids.</title><p>Tuscany: <xref ref-type="bibr" rid="B30">Del Guercio 1899</xref>.</p></tp:treatment-sec><tp:treatment-sec sec-type="Taxonomic notes" id="SECID0EPUAM"><title>Taxonomic notes.</title><p>The limited information provided by <xref ref-type="bibr" rid="B30">Del Guercio (1899)</xref> does not allow designation of the two species of <italic><tp:taxon-name><tp:taxon-name-part taxon-name-part-type="genus" reg="Nemeritis">Nemeritis</tp:taxon-name-part></tp:taxon-name></italic> to any of the parasitoids associated to <abbrev xmlns:xlink="http://www.w3.org/1999/xlink" xlink:title="European grapevine moth" id="ABBRID0EAVAM" xlink:type="simple">EGVM</abbrev>. Though <xref ref-type="bibr" rid="B74">Leonardi (1925)</xref> included the work of Del Guercio in his bibliography, he did not quote these species, which are not mentioned by any other author.</p><p>The species of <italic><tp:taxon-name><tp:taxon-name-part taxon-name-part-type="genus" reg="Nemeritis">Nemeritis</tp:taxon-name-part></tp:taxon-name></italic> have been divided by <xref ref-type="bibr" rid="B58">Horstmann (1975)</xref> in four groups: <italic>caudatula</italic>- and <italic><tp:taxon-name><tp:taxon-name-part taxon-name-part-type="genus" reg="Scambus"/><tp:taxon-name-part taxon-name-part-type="species" reg="elegans">elegans</tp:taxon-name-part></tp:taxon-name></italic>-group, which parasitizes <tp:taxon-name><tp:taxon-name-part taxon-name-part-type="order">Raphidioptera</tp:taxon-name-part></tp:taxon-name>, <italic>macrocentra</italic>-group which parasitizes <tp:taxon-name><tp:taxon-name-part taxon-name-part-type="order">Coleoptera</tp:taxon-name-part></tp:taxon-name> (<tp:taxon-name><tp:taxon-name-part taxon-name-part-type="family">Cleridae</tp:taxon-name-part></tp:taxon-name>, <tp:taxon-name><tp:taxon-name-part taxon-name-part-type="family">Malachiidae</tp:taxon-name-part></tp:taxon-name>) and <tp:taxon-name><tp:taxon-name-part taxon-name-part-type="order">Lepidoptera</tp:taxon-name-part></tp:taxon-name> and <italic>lissonotoides</italic>-group for which no host records are available (<xref ref-type="bibr" rid="B62">Horstmann 1994</xref>). Even though most of the species seem to attack concealed hosts under the bark or in bark crevices (<xref ref-type="bibr" rid="B58">Horstmann 1975</xref>), few species of the <italic>macrocentra</italic>-group have been recorded on moth species of economic importance, like the Mediterranean flour moth (<italic><tp:taxon-name><tp:taxon-name-part taxon-name-part-type="genus" reg="Ephestia">Ephestia</tp:taxon-name-part> <tp:taxon-name-part taxon-name-part-type="species" reg="kuehniella">kuehniella</tp:taxon-name-part></tp:taxon-name></italic> Zeller, 1879), the European grain moth (<italic><tp:taxon-name><tp:taxon-name-part taxon-name-part-type="genus" reg="Nemapogon">Nemapogon</tp:taxon-name-part> <tp:taxon-name-part taxon-name-part-type="species" reg="granella">granella</tp:taxon-name-part></tp:taxon-name></italic> (Linnaeus, 1758)) or the strawberry fruitworm (<italic><tp:taxon-name><tp:taxon-name-part taxon-name-part-type="genus" reg="Cnephasia">Cnephasia</tp:taxon-name-part> <tp:taxon-name-part taxon-name-part-type="species" reg="longana">longana</tp:taxon-name-part></tp:taxon-name></italic> (Haworth, 1811)) (<xref ref-type="bibr" rid="B62">Horstmann 1994</xref>; <xref ref-type="bibr" rid="B150">Yu et al. 2012</xref>).</p><p>In the past, the genus <italic><tp:taxon-name><tp:taxon-name-part taxon-name-part-type="genus" reg="Nemeritis">Nemeritis</tp:taxon-name-part></tp:taxon-name></italic> included species of other campoplegine genera like <italic><tp:taxon-name><tp:taxon-name-part taxon-name-part-type="genus" reg="Campoplex">Campoplex</tp:taxon-name-part></tp:taxon-name></italic>, <italic><tp:taxon-name><tp:taxon-name-part taxon-name-part-type="genus" reg="Cymodusa">Cymodusa</tp:taxon-name-part></tp:taxon-name></italic> or <italic><tp:taxon-name><tp:taxon-name-part taxon-name-part-type="genus" reg="Venturia">Venturia</tp:taxon-name-part></tp:taxon-name></italic> (<xref ref-type="bibr" rid="B140">Thomson 1887</xref>, <xref ref-type="bibr" rid="B115">Schmiedeknecht 1909</xref>). It is possible that the two species cited as <italic><tp:taxon-name><tp:taxon-name-part taxon-name-part-type="genus" reg="Nemeritis">Nemeritis</tp:taxon-name-part></tp:taxon-name></italic> sp. by <xref ref-type="bibr" rid="B30">Del Guercio (1899)</xref> are actually <italic><tp:taxon-name><tp:taxon-name-part taxon-name-part-type="genus" reg="Venturia">Venturia</tp:taxon-name-part> <tp:taxon-name-part taxon-name-part-type="species" reg="canescens">canescens</tp:taxon-name-part></tp:taxon-name></italic> (Gravenhorst, 1829). Schmiedeknecht, who identified ichneumonids obtained by <xref ref-type="bibr" rid="B30">Del Guercio (1899</xref>, page 156), refers to <italic><tp:taxon-name><tp:taxon-name-part taxon-name-part-type="genus" reg="Venturia">Venturia</tp:taxon-name-part> <tp:taxon-name-part taxon-name-part-type="species" reg="canescens">canescens</tp:taxon-name-part></tp:taxon-name></italic> as <italic><tp:taxon-name><tp:taxon-name-part taxon-name-part-type="genus" reg="Nemeritis">Nemeritis</tp:taxon-name-part> <tp:taxon-name-part taxon-name-part-type="species" reg="canescens">canescens</tp:taxon-name-part></tp:taxon-name></italic> in his fundamental work on European ichneumonids (<xref ref-type="bibr" rid="B115">Schmiedeknecht 1909</xref>, page 1688). At least the general habitus and wing venation in the picture of the second species (<xref ref-type="bibr" rid="B30">Del Guercio 1899</xref>, page 156) fit with the general aspect of <italic><tp:taxon-name><tp:taxon-name-part taxon-name-part-type="genus" reg="Venturia">V.</tp:taxon-name-part> <tp:taxon-name-part taxon-name-part-type="species" reg="canescens">canescens</tp:taxon-name-part></tp:taxon-name></italic>.</p></tp:treatment-sec><ref-list><ref id="B30"><mixed-citation xmlns:xlink="http://www.w3.org/1999/xlink" xlink:type="simple">
          <person-group><name name-style="western"><surname>Del Guercio</surname><given-names>G</given-names></name></person-group> (<year>1899</year>) Delle tortrici della fauna italiana specialmente nocive alle piante coltivate. Nuove relazioni intorno ai lavori della R. Stazione di Entomologia Agraria di Firenze, serie prima: 117–193.</mixed-citation></ref><ref id="B74"><mixed-citation xmlns:xlink="http://www.w3.org/1999/xlink" xlink:type="simple">
          <person-group><name name-style="western"><surname>Leonardi</surname><given-names>G</given-names></name></person-group> (<year>1925</year>) Elenco delle specie di Insetti dannosi e dei loro parassiti ricordati in Italia fino all’anno 1911. Parte II. Ord. <tp:taxon-name><tp:taxon-name-part taxon-name-part-type="order">Lepidoptera</tp:taxon-name-part></tp:taxon-name>. Annali della Scuola superiore di Agricoltura di Portici 19/20: 81–301.</mixed-citation></ref><ref id="B58"><mixed-citation xmlns:xlink="http://www.w3.org/1999/xlink" xlink:type="simple">
          <person-group><name name-style="western"><surname>Horstmann</surname><given-names>K</given-names></name></person-group> (<year>1975</year>) <article-title>Neubearbeitung der Gattung <italic><tp:taxon-name><tp:taxon-name-part taxon-name-part-type="genus">Nemeritis</tp:taxon-name-part></tp:taxon-name></italic> Holmgren (<tp:taxon-name><tp:taxon-name-part taxon-name-part-type="order">Hymenoptera</tp:taxon-name-part></tp:taxon-name>, <tp:taxon-name><tp:taxon-name-part taxon-name-part-type="family">Ichneumonidae</tp:taxon-name-part></tp:taxon-name>).</article-title> <source>Polskie Pismo Entomologiczne</source> <volume>45</volume>: <fpage>251</fpage>–<lpage>265</lpage>.</mixed-citation></ref><ref id="B62"><mixed-citation xmlns:xlink="http://www.w3.org/1999/xlink" xlink:type="simple">
          <person-group><name name-style="western"><surname>Horstmann</surname><given-names>K</given-names></name></person-group> (<year>1994</year>) <article-title>Nachtrag zur Revision der westpaläarktischen <italic><tp:taxon-name><tp:taxon-name-part taxon-name-part-type="genus">Nemeritis</tp:taxon-name-part></tp:taxon-name></italic>-Arten (<tp:taxon-name><tp:taxon-name-part taxon-name-part-type="order">Hymenoptera</tp:taxon-name-part></tp:taxon-name>, <tp:taxon-name><tp:taxon-name-part taxon-name-part-type="family">Ichneumonidae</tp:taxon-name-part></tp:taxon-name>, <tp:taxon-name><tp:taxon-name-part taxon-name-part-type="subfamily">Campopleginae</tp:taxon-name-part></tp:taxon-name>).</article-title> <source>Mitteilungen der Münchner Entomologischen Gesellschaft</source> <volume>84</volume>: <fpage>79</fpage>–<lpage>90</lpage>.</mixed-citation></ref><ref id="B150"><mixed-citation xmlns:xlink="http://www.w3.org/1999/xlink" xlink:type="simple">
          <person-group><name name-style="western"><surname>Yu</surname><given-names>DSK</given-names></name><name name-style="western"><surname>Achterberg</surname><given-names>C van</given-names></name><name name-style="western"><surname>Horstmann</surname><given-names>K</given-names></name></person-group> (<year>2012</year>) Taxapad 2012, <tp:taxon-name><tp:taxon-name-part taxon-name-part-type="superfamily">Ichneumonoidea</tp:taxon-name-part></tp:taxon-name> 2011. Database on flash-drive. Ottawa. Available from: Yu DSK (1997–2012) Home of <tp:taxon-name><tp:taxon-name-part taxon-name-part-type="superfamily">Ichneumonoidea</tp:taxon-name-part></tp:taxon-name>. <ext-link xlink:type="simple" ext-link-type="uri" xlink:href="http://www.taxapad.com">http://www.taxapad.com</ext-link> [accessed: January 13, 2018]</mixed-citation></ref><ref id="B140"><mixed-citation xmlns:xlink="http://www.w3.org/1999/xlink" xlink:type="simple">
          <person-group><name name-style="western"><surname>Thomson</surname><given-names>CG</given-names></name></person-group> (<year>1887</year>) <article-title>XXXV. Försök till uppställning och beskrifning af aterna inom slägtet <italic><tp:taxon-name><tp:taxon-name-part taxon-name-part-type="genus">Campoplex</tp:taxon-name-part></tp:taxon-name></italic> (Grav.).</article-title> <source>Opuscula Entomologica (Lund)</source> <volume>11</volume>: <fpage>1043</fpage>–<lpage>1182</lpage>.</mixed-citation></ref><ref id="B115"><mixed-citation xmlns:xlink="http://www.w3.org/1999/xlink" xlink:type="simple">
          <person-group><name name-style="western"><surname>Schmiedeknecht</surname><given-names>O</given-names></name></person-group> (<year>1909</year>) Opuscula Ichneumonologica. IV Band (Fasc. XXI–XXIII). <tp:taxon-name><tp:taxon-name-part taxon-name-part-type="subfamily">Ophioninae</tp:taxon-name-part></tp:taxon-name>. Blankenburg in Thüringen, 1601–1840.</mixed-citation></ref></ref-list></tp:taxon-treatment>
