# Supplementary material for: Updated list of the insect parasitoids (Insecta, Hymenoptera) associated with Lobesia botrana (Denis & Schiffermüller, 1775) (Lepidoptera, Tortricidae) in Italy. 2. Hymenoptera, Ichneumonidae, Anomaloninae and Campopleginae
Source: Zookeys. 2018 Jul 6;(772):47–95. doi: 10.3897/zookeys.772.25288 (PMC6045682; doi:10.3897/zookeys.772.25288)
Supplement: XML Treatment for Sinophorus crassifemur [file zookeys.772.25288-treatment11.xml]

<!DOCTYPE tp:taxon-treatment
  PUBLIC "-//TaxonX//DTD Taxonomic Treatment Publishing DTD v0 20100105//EN" "tax-treatment-NSO.dtd">
<tp:taxon-treatment xmlns:tp="http://www.plazi.org/taxpub"><tp:treatment-meta><kwd-group><label>Taxon classification</label><kwd><named-content xmlns:xlink="http://www.w3.org/1999/xlink" content-type="kingdom">Animalia</named-content></kwd><kwd><named-content xmlns:xlink="http://www.w3.org/1999/xlink" content-type="order">Hymenoptera</named-content></kwd><kwd><named-content xmlns:xlink="http://www.w3.org/1999/xlink" content-type="family">Ichneumonidae</named-content></kwd></kwd-group><mixed-citation publication-type="journal"><person-group><name><surname>Scaramozzino</surname><given-names>Pier Luigi</given-names></name><name><surname>Giovanni</surname><given-names>Filippo Di</given-names></name><name><surname>Loni</surname><given-names>Augusto</given-names></name><name><surname>Ricciardi</surname><given-names>Renato</given-names></name><name><surname>Lucchi</surname><given-names>Andrea</given-names></name></person-group><article-title>Updated list of the insect parasitoids (<tp:taxon-name><tp:taxon-name-part taxon-name-part-type="class">Insecta</tp:taxon-name-part></tp:taxon-name>, <tp:taxon-name><tp:taxon-name-part taxon-name-part-type="order">Hymenoptera</tp:taxon-name-part></tp:taxon-name>) associated with <italic><tp:taxon-name><tp:taxon-name-part taxon-name-part-type="genus" reg="Lobesia">Lobesia</tp:taxon-name-part> <tp:taxon-name-part taxon-name-part-type="species" reg="botrana">botrana</tp:taxon-name-part></tp:taxon-name></italic> (Denis &amp; Schiffermüller, 1775) (<tp:taxon-name><tp:taxon-name-part taxon-name-part-type="order">Lepidoptera</tp:taxon-name-part></tp:taxon-name>, <tp:taxon-name><tp:taxon-name-part taxon-name-part-type="family">Tortricidae</tp:taxon-name-part></tp:taxon-name>) in Italy. 2. <tp:taxon-name><tp:taxon-name-part taxon-name-part-type="order">Hymenoptera</tp:taxon-name-part></tp:taxon-name>, <tp:taxon-name><tp:taxon-name-part taxon-name-part-type="family">Ichneumonidae</tp:taxon-name-part></tp:taxon-name>, <tp:taxon-name><tp:taxon-name-part taxon-name-part-type="subfamily">Anomaloninae</tp:taxon-name-part></tp:taxon-name> and <tp:taxon-name><tp:taxon-name-part taxon-name-part-type="subfamily">Campopleginae</tp:taxon-name-part></tp:taxon-name></article-title><source>Zookeys</source><day>6</day><month>7</month><year>2018</year><volume>2018</volume><issue>772</issue><fpage>47</fpage><lpage>95</lpage><pub-id pub-id-type="doi">10.3897/zookeys.772.25288</pub-id></mixed-citation></tp:treatment-meta><tp:nomenclature><tp:taxon-name>
              <tp:taxon-name-part taxon-name-part-type="genus" reg="Sinophorus">Sinophorus</tp:taxon-name-part>
              <tp:taxon-name-part taxon-name-part-type="species" reg="crassifemur">crassifemur</tp:taxon-name-part>
            </tp:taxon-name><tp:taxon-authority>(Thomson, 1887)</tp:taxon-authority><tp:nomenclature-citation-list><tp:nomenclature-citation><tp:taxon-name>
                  <tp:taxon-name-part taxon-name-part-type="genus" reg="Eulimneria">Eulimneria</tp:taxon-name-part> <tp:taxon-name-part taxon-name-part-type="species" reg="crassifemur">crassifemur</tp:taxon-name-part></tp:taxon-name><comment>: <xref ref-type="bibr" rid="B118">Schwangart 1918</xref>: 547, <xref ref-type="bibr" rid="B129">Stellwaag 1928</xref>: 663.</comment></tp:nomenclature-citation><tp:nomenclature-citation><tp:taxon-name>
                  <tp:taxon-name-part taxon-name-part-type="genus" reg="Eulimneria">Eulimneria</tp:taxon-name-part> <tp:taxon-name-part taxon-name-part-type="species" reg="ramifemur">ramifemur</tp:taxon-name-part></tp:taxon-name><comment>: <xref ref-type="bibr" rid="B117">Schwangart 1913</xref>: 6.</comment></tp:nomenclature-citation></tp:nomenclature-citation-list></tp:nomenclature><tp:treatment-sec sec-type="distribution" id="SECID0EE5AM"><title>Italian distribution of reared parasitoids.</title><p>Trentino-South Tyrol: <xref ref-type="bibr" rid="B117">Schwangart 1913</xref>, <xref ref-type="bibr" rid="B118">1918</xref>; <xref ref-type="bibr" rid="B129">Stellwaag 1928</xref>.</p></tp:treatment-sec><tp:treatment-sec sec-type="distribution" id="SECID0EW5AM"><title>Distribution.</title><p>Transpalaeartic species widespread in Europe, present in Caucasus and Central and Far Eastern Russia as well (<xref ref-type="bibr" rid="B150">Yu et al. 2012</xref>; <xref ref-type="bibr" rid="B157">Zwakhals and van Achterberg 2017</xref>). The report for India by <xref ref-type="bibr" rid="B94">Morley (1913)</xref> needs to be confirmed.</p></tp:treatment-sec><tp:treatment-sec sec-type="host" id="SECID0EE6AM"><title>Host range.</title><p>
              <xref ref-type="bibr" rid="B150">Yu et al. (2012)</xref> list 14 host species for <italic><tp:taxon-name><tp:taxon-name-part taxon-name-part-type="genus" reg="Sinophorus">S.</tp:taxon-name-part> <tp:taxon-name-part taxon-name-part-type="species" reg="crassifemur">crassifemur</tp:taxon-name-part></tp:taxon-name></italic>, including 2 <tp:taxon-name><tp:taxon-name-part taxon-name-part-type="family">Geometridae</tp:taxon-name-part></tp:taxon-name>, 2 <tp:taxon-name><tp:taxon-name-part taxon-name-part-type="family">Pieridae</tp:taxon-name-part></tp:taxon-name>, 3 <tp:taxon-name><tp:taxon-name-part taxon-name-part-type="family">Pyralidae</tp:taxon-name-part></tp:taxon-name>, 3 <tp:taxon-name><tp:taxon-name-part taxon-name-part-type="family">Tortricidae</tp:taxon-name-part></tp:taxon-name> (<tp:taxon-name><tp:taxon-name-part taxon-name-part-type="order">Lepidoptera</tp:taxon-name-part></tp:taxon-name>) and 4 species of <tp:taxon-name><tp:taxon-name-part taxon-name-part-type="family">Pamphiliidae</tp:taxon-name-part></tp:taxon-name> (<tp:taxon-name><tp:taxon-name-part taxon-name-part-type="order">Hymenoptera</tp:taxon-name-part></tp:taxon-name>).</p></tp:treatment-sec><tp:treatment-sec sec-type="Ecological role" id="SECID0E3ABM"><title>Ecological role.</title><p>The very little information available on this species derives from <xref ref-type="bibr" rid="B129">Stellwaag (1928)</xref>, who reports that it has been obtained by Schwangart and Catoni in April. Nevertheless, <xref ref-type="bibr" rid="B19">Catoni (1910</xref>, <xref ref-type="bibr" rid="B20">1914</xref>, <xref ref-type="bibr" rid="B21">1915</xref>), <xref ref-type="bibr" rid="B74">Leonardi (1925)</xref> and <xref ref-type="bibr" rid="B13">Boselli (1928)</xref> do not mention this species in their lists. <xref ref-type="bibr" rid="B135">Thompson (1946)</xref> quotes it in Austria based on an article of <xref ref-type="bibr" rid="B118">Schwangart (1918)</xref> who obtained it from <abbrev xmlns:xlink="http://www.w3.org/1999/xlink" xlink:title="European grapevine moth" id="ABBRID0ECCBM" xlink:type="simple">EGVM</abbrev> and <italic><tp:taxon-name><tp:taxon-name-part taxon-name-part-type="genus" reg="Eupoecilia">E.</tp:taxon-name-part> <tp:taxon-name-part taxon-name-part-type="species" reg="ambiguella">ambiguella</tp:taxon-name-part></tp:taxon-name></italic> in Trentino. <xref ref-type="bibr" rid="B54">Hoffmann and Michl (2003)</xref> do not cite it. The species was also obtained from <abbrev xmlns:xlink="http://www.w3.org/1999/xlink" xlink:title="European grapevine moth" id="ABBRID0EVCBM" xlink:type="simple">EGVM</abbrev> in Bulgaria (<xref ref-type="bibr" rid="B2">Athanassov 1981</xref>, <xref ref-type="bibr" rid="B154">Zapryanov 1985</xref>).</p></tp:treatment-sec><tp:treatment-sec sec-type="Taxonomic notes" id="SECID0EBDBM"><title>Taxonomic notes.</title><p>Very likely the species referred as <italic><tp:taxon-name><tp:taxon-name-part taxon-name-part-type="genus" reg="Eulimneria">Eulimneria</tp:taxon-name-part> <tp:taxon-name-part taxon-name-part-type="species" reg="crassifemur">crassifemur</tp:taxon-name-part></tp:taxon-name></italic> Thomson by <xref ref-type="bibr" rid="B118">Schwangart (1918)</xref> and <xref ref-type="bibr" rid="B129">Stellwaag (1928)</xref> is <italic><tp:taxon-name><tp:taxon-name-part taxon-name-part-type="genus" reg="Sinophorus">Sinophorus</tp:taxon-name-part> <tp:taxon-name-part taxon-name-part-type="species" reg="turionum">turionum</tp:taxon-name-part></tp:taxon-name></italic> (Ratzeburg, 1844). <xref ref-type="bibr" rid="B18">Carlson (1979)</xref> writes: “…in literature published before the description of <italic>alkae</italic> in 1928 [<italic><tp:taxon-name><tp:taxon-name-part taxon-name-part-type="genus" reg="Sinophorus">Sinophorus</tp:taxon-name-part> <tp:taxon-name-part taxon-name-part-type="species" reg="alkae">alkae</tp:taxon-name-part></tp:taxon-name></italic> (Ellinger and Sachtleben, 1928) is a junior synonym of <italic><tp:taxon-name><tp:taxon-name-part taxon-name-part-type="genus" reg="Sinophorus">S.</tp:taxon-name-part> <tp:taxon-name-part taxon-name-part-type="species" reg="turionum">turionum</tp:taxon-name-part></tp:taxon-name></italic>] and in some literature for more than ten years thereafter, the species was misidentified as <italic>crassifemur</italic> (Thomson)”. <xref ref-type="bibr" rid="B112">Sanborne (1984)</xref>, in his review of the world species of the genus <italic><tp:taxon-name><tp:taxon-name-part taxon-name-part-type="genus" reg="Sinophorus">Sinophorus</tp:taxon-name-part></tp:taxon-name></italic> Förster, 1869, indicates among the hosts of <italic><tp:taxon-name><tp:taxon-name-part taxon-name-part-type="genus" reg="Sinophorus">S.</tp:taxon-name-part> <tp:taxon-name-part taxon-name-part-type="species" reg="crassifemur">crassifemur</tp:taxon-name-part></tp:taxon-name></italic>, only the web-spinning larvae of <italic><tp:taxon-name><tp:taxon-name-part taxon-name-part-type="genus" reg="Cephalcia">Cephalcia</tp:taxon-name-part></tp:taxon-name></italic> sp. and <italic><tp:taxon-name><tp:taxon-name-part taxon-name-part-type="genus" reg="Acantholyda">Acantholyda</tp:taxon-name-part></tp:taxon-name></italic> sp. (<tp:taxon-name><tp:taxon-name-part taxon-name-part-type="order">Hymenoptera</tp:taxon-name-part></tp:taxon-name> <tp:taxon-name><tp:taxon-name-part taxon-name-part-type="family">Pamphiliidae</tp:taxon-name-part></tp:taxon-name>) on <italic><tp:taxon-name><tp:taxon-name-part taxon-name-part-type="genus" reg="Pinus">Pinus</tp:taxon-name-part></tp:taxon-name></italic> spp.</p></tp:treatment-sec><ref-list><ref id="B118"><mixed-citation xmlns:xlink="http://www.w3.org/1999/xlink" xlink:type="simple">
          <person-group><name name-style="western"><surname>Schwangart</surname><given-names>F</given-names></name></person-group> (<year>1918</year>) Über Rebenschädlinge und nützlinge. V. Die Schlupfwespen des Traubenwicklers. Zuchtergebnisse. Centralballt für Bakteriologie, Parasitenkunde und Infektionskrankheiten, II Abt., 48(24/25): 543–558.</mixed-citation></ref><ref id="B129"><mixed-citation xmlns:xlink="http://www.w3.org/1999/xlink" xlink:type="simple">
          <person-group><name name-style="western"><surname>Stellwaag</surname><given-names>F</given-names></name></person-group> (<year>1928</year>) <source>Die Weinbauinsekten der Kulturländer, Lehr- und Handbuch.</source> <publisher-name>Verlagsbuchhandlung Paul Parey</publisher-name>, <publisher-loc>Berlin</publisher-loc>, <size units="page">884 pp</size>.</mixed-citation></ref><ref id="B117"><mixed-citation xmlns:xlink="http://www.w3.org/1999/xlink" xlink:type="simple">
          <person-group><name name-style="western"><surname>Schwangart</surname><given-names>F</given-names></name></person-group> (<year>1913</year>) Die Bekämpfung der Rebschädlinge und die Biologie. Sonder-Abdruck aus den Mitteilungen des Deutschen Weinbau-Vereins: 1–16.</mixed-citation></ref><ref id="B150"><mixed-citation xmlns:xlink="http://www.w3.org/1999/xlink" xlink:type="simple">
          <person-group><name name-style="western"><surname>Yu</surname><given-names>DSK</given-names></name><name name-style="western"><surname>Achterberg</surname><given-names>C van</given-names></name><name name-style="western"><surname>Horstmann</surname><given-names>K</given-names></name></person-group> (<year>2012</year>) Taxapad 2012, <tp:taxon-name><tp:taxon-name-part taxon-name-part-type="superfamily">Ichneumonoidea</tp:taxon-name-part></tp:taxon-name> 2011. Database on flash-drive. Ottawa. Available from: Yu DSK (1997–2012) Home of <tp:taxon-name><tp:taxon-name-part taxon-name-part-type="superfamily">Ichneumonoidea</tp:taxon-name-part></tp:taxon-name>. <ext-link xlink:type="simple" ext-link-type="uri" xlink:href="http://www.taxapad.com">http://www.taxapad.com</ext-link> [accessed: January 13, 2018]</mixed-citation></ref><ref id="B157"><mixed-citation xmlns:xlink="http://www.w3.org/1999/xlink" xlink:type="simple">
          <person-group><name name-style="western"><surname>Zwakhals</surname><given-names>K</given-names></name><name name-style="western"><surname>Achterberg</surname><given-names>C van</given-names></name></person-group> (<year>2017</year>) Fauna Europaea: <tp:taxon-name><tp:taxon-name-part taxon-name-part-type="family">Ichneumonidae</tp:taxon-name-part></tp:taxon-name>. Fauna Europaea vers.2017.06 <ext-link xlink:type="simple" ext-link-type="uri" xlink:href="http://fauna-eu.org">http://fauna-eu.org</ext-link></mixed-citation></ref><ref id="B94"><mixed-citation xmlns:xlink="http://www.w3.org/1999/xlink" xlink:type="simple">
          <person-group><name name-style="western"><surname>Morley</surname><given-names>C</given-names></name></person-group> (<year>1913</year>) <source>The fauna of British India including Ceylon and Burma. <tp:taxon-name><tp:taxon-name-part taxon-name-part-type="order">Hymenoptera</tp:taxon-name-part></tp:taxon-name>, Vol.3. <tp:taxon-name><tp:taxon-name-part taxon-name-part-type="family">Ichneumonidae</tp:taxon-name-part></tp:taxon-name>.</source> <publisher-name>London</publisher-name>, <publisher-loc>British Museum</publisher-loc>, <size units="page">531 pp</size>.</mixed-citation></ref><ref id="B19"><mixed-citation xmlns:xlink="http://www.w3.org/1999/xlink" xlink:type="simple">
          <person-group><name name-style="western"><surname>Catoni</surname><given-names>G</given-names></name></person-group> (<year>1910</year>) <source>Contributo per un metodo pratico di difesa contro le tiguole dell’uva. Extracts from “Il Coltivatore” 56 (13/14/18), C.</source> <publisher-name>Cassone</publisher-name>, <publisher-loc>Casale Monferrato</publisher-loc>, <size units="page">27 pp</size>.</mixed-citation></ref><ref id="B20"><mixed-citation xmlns:xlink="http://www.w3.org/1999/xlink" xlink:type="simple">
          <person-group><name name-style="western"><surname>Catoni</surname><given-names>G</given-names></name></person-group> (<year>1914</year>) <article-title>Die Traubenwickler (<italic><tp:taxon-name><tp:taxon-name-part taxon-name-part-type="genus">Polychrosis</tp:taxon-name-part> <tp:taxon-name-part taxon-name-part-type="species">botrana</tp:taxon-name-part></tp:taxon-name></italic> Schiff. und <italic><tp:taxon-name><tp:taxon-name-part taxon-name-part-type="genus">Conchylis</tp:taxon-name-part> <tp:taxon-name-part taxon-name-part-type="species">ambiguella</tp:taxon-name-part></tp:taxon-name></italic> Hübn.) und ihre natürlichen Feinde in Südtyrol.</article-title> <source>Zeitschrift für Angewandte Entomologie</source> <volume>2</volume>: <fpage>248</fpage>–<lpage>259</lpage>. <ext-link xlink:type="simple" ext-link-type="doi" xlink:href="10.1111/j.1439-0418.1914.tb01129.x">https://doi.org/10.1111/j.1439-0418.1914.tb01129.x</ext-link></mixed-citation></ref><ref id="B21"><mixed-citation xmlns:xlink="http://www.w3.org/1999/xlink" xlink:type="simple">
          <person-group><name name-style="western"><surname>Catoni</surname><given-names>G</given-names></name></person-group> (<year>1915</year>) Le tignole dell’uva e i loro nemici naturali nel Tirolo del sud. Rivista di Viticoltura e di Enologia Agraria, Conegliano 21(7/8): 156–160, 177–181.</mixed-citation></ref><ref id="B74"><mixed-citation xmlns:xlink="http://www.w3.org/1999/xlink" xlink:type="simple">
          <person-group><name name-style="western"><surname>Leonardi</surname><given-names>G</given-names></name></person-group> (<year>1925</year>) Elenco delle specie di Insetti dannosi e dei loro parassiti ricordati in Italia fino all’anno 1911. Parte II. Ord. <tp:taxon-name><tp:taxon-name-part taxon-name-part-type="order">Lepidoptera</tp:taxon-name-part></tp:taxon-name>. Annali della Scuola superiore di Agricoltura di Portici 19/20: 81–301.</mixed-citation></ref><ref id="B13"><mixed-citation xmlns:xlink="http://www.w3.org/1999/xlink" xlink:type="simple">
          <person-group><name name-style="western"><surname>Boselli</surname><given-names>F</given-names></name></person-group> (<year>1928</year>) <source>Elenco delle specie d’insetti dannosi e loro parassiti ricordati in Italia dal 1911 al 1925.</source> <publisher-name>Laboratorio di Entomologia Agraria</publisher-name>, <publisher-loc>Reale Istituto Superiore Agrario, Portici</publisher-loc>, <size units="page">265 pp</size>.</mixed-citation></ref><ref id="B135"><mixed-citation xmlns:xlink="http://www.w3.org/1999/xlink" xlink:type="simple">
          <person-group><name name-style="western"><surname>Thompson</surname><given-names>WR</given-names></name></person-group> (<year>1946</year>) <source>A catalogue of the parasites and predators of insect pest. Section 1 Parasite Host Catalogue, Part 8. Parasites of the <tp:taxon-name><tp:taxon-name-part taxon-name-part-type="order">Lepidoptera</tp:taxon-name-part></tp:taxon-name> (N-P).</source> <publisher-name>Commonwealth Agricultural Bureaux</publisher-name>, <publisher-loc>Farnham Royal, UK., Reprinted 1960 with Errata</publisher-loc>, <size units="page">523 pp</size>.</mixed-citation></ref><ref id="B54"><mixed-citation xmlns:xlink="http://www.w3.org/1999/xlink" xlink:type="simple">
          <person-group><name name-style="western"><surname>Hoffmann</surname><given-names>C</given-names></name><name name-style="western"><surname>Michl</surname><given-names>G</given-names></name></person-group> (<year>2003</year>) Parasitoide von Traubenwicklern – ein Werkzeug der naturlichen Schadlingsregulation? Deutsches Weinbaujahrbuch 55: 1–13.</mixed-citation></ref><ref id="B2"><mixed-citation xmlns:xlink="http://www.w3.org/1999/xlink" xlink:type="simple">
          <person-group><name name-style="western"><surname>Athanassov</surname><given-names>AZ</given-names></name></person-group> (<year>1981</year>) <article-title>Studies on the parasitizing species of the family <tp:taxon-name><tp:taxon-name-part taxon-name-part-type="family">Ichneumonidae</tp:taxon-name-part></tp:taxon-name> (<tp:taxon-name><tp:taxon-name-part taxon-name-part-type="order">Hymenoptera</tp:taxon-name-part></tp:taxon-name>) from Bulgaria.</article-title> <source>Acta Zoologica Bulgarica</source> <volume>18</volume>: <fpage>87</fpage>–<lpage>89</lpage>.</mixed-citation></ref><ref id="B154"><mixed-citation xmlns:xlink="http://www.w3.org/1999/xlink" xlink:type="simple">
          <person-group><name name-style="western"><surname>Zapryanov</surname><given-names>A</given-names></name></person-group> (<year>1985</year>) <article-title>[The parasites of the family <tp:taxon-name><tp:taxon-name-part taxon-name-part-type="family">Ichneumonidae</tp:taxon-name-part></tp:taxon-name> in Bulgaria and their hosts in the various agrocenoses.</article-title> <source>] (in Russian with English summary) Pochvoznanie Agrokhimiya i Rastitelna Zashtita</source> <volume>20</volume>(<issue>4</issue>): <fpage>135</fpage>–<lpage>145</lpage>.</mixed-citation></ref><ref id="B18"><mixed-citation xmlns:xlink="http://www.w3.org/1999/xlink" xlink:type="simple">
          <person-group><name name-style="western"><surname>Carlson</surname><given-names>RW</given-names></name></person-group> (<year>1979</year>) <article-title>Family <tp:taxon-name><tp:taxon-name-part taxon-name-part-type="family">Ichneumonidae</tp:taxon-name-part></tp:taxon-name>. <tp:taxon-name><tp:taxon-name-part taxon-name-part-type="family">Stephanidae</tp:taxon-name-part></tp:taxon-name>.</article-title> In: <person-group><name name-style="western"><surname>Krombein</surname><given-names>KV</given-names></name><name name-style="western"><surname>Hurd</surname><given-names>Jr PD</given-names></name><name name-style="western"><surname>Smith</surname><given-names>DR</given-names></name><name name-style="western"><surname>Burks</surname><given-names>BD</given-names></name></person-group> (<role>eds</role>) <issue-title>Catalog of Hymenoptera in America north of Mexico.</issue-title> <source>Smithsonian Institution Press Washington</source>, <fpage>315</fpage>–<lpage>741</lpage>.</mixed-citation></ref><ref id="B112"><mixed-citation xmlns:xlink="http://www.w3.org/1999/xlink" xlink:type="simple">
          <person-group><name name-style="western"><surname>Sanborne</surname><given-names>M</given-names></name></person-group> (<year>1984</year>) <article-title>A revision of the world species of <italic><tp:taxon-name><tp:taxon-name-part taxon-name-part-type="genus">Sinophorus</tp:taxon-name-part></tp:taxon-name></italic> Förster (<tp:taxon-name><tp:taxon-name-part taxon-name-part-type="family">Ichneumonidae</tp:taxon-name-part></tp:taxon-name>).</article-title> <source>Memoirs of the American Entomological Institute</source> <volume>38</volume>: <fpage>1</fpage>–<lpage>403</lpage>.</mixed-citation></ref></ref-list></tp:taxon-treatment>
