# Supplementary material for: Updated list of the insect parasitoids (Insecta, Hymenoptera) associated with Lobesia botrana (Denis & Schiffermüller, 1775) (Lepidoptera, Tortricidae) in Italy. 2. Hymenoptera, Ichneumonidae, Anomaloninae and Campopleginae
Source: Zookeys. 2018 Jul 6;(772):47–95. doi: 10.3897/zookeys.772.25288 (PMC6045682; doi:10.3897/zookeys.772.25288)
Supplement: XML Treatment for Sinophorus turionum [file zookeys.772.25288-treatment12.xml]

<!DOCTYPE tp:taxon-treatment
  PUBLIC "-//TaxonX//DTD Taxonomic Treatment Publishing DTD v0 20100105//EN" "tax-treatment-NSO.dtd">
<tp:taxon-treatment xmlns:tp="http://www.plazi.org/taxpub"><tp:treatment-meta><kwd-group><label>Taxon classification</label><kwd><named-content xmlns:xlink="http://www.w3.org/1999/xlink" content-type="kingdom">Animalia</named-content></kwd><kwd><named-content xmlns:xlink="http://www.w3.org/1999/xlink" content-type="order">Hymenoptera</named-content></kwd><kwd><named-content xmlns:xlink="http://www.w3.org/1999/xlink" content-type="family">Ichneumonidae</named-content></kwd></kwd-group><mixed-citation publication-type="journal"><person-group><name><surname>Scaramozzino</surname><given-names>Pier Luigi</given-names></name><name><surname>Giovanni</surname><given-names>Filippo Di</given-names></name><name><surname>Loni</surname><given-names>Augusto</given-names></name><name><surname>Ricciardi</surname><given-names>Renato</given-names></name><name><surname>Lucchi</surname><given-names>Andrea</given-names></name></person-group><article-title>Updated list of the insect parasitoids (<tp:taxon-name><tp:taxon-name-part taxon-name-part-type="class">Insecta</tp:taxon-name-part></tp:taxon-name>, <tp:taxon-name><tp:taxon-name-part taxon-name-part-type="order">Hymenoptera</tp:taxon-name-part></tp:taxon-name>) associated with <italic><tp:taxon-name><tp:taxon-name-part taxon-name-part-type="genus" reg="Lobesia">Lobesia</tp:taxon-name-part> <tp:taxon-name-part taxon-name-part-type="species" reg="botrana">botrana</tp:taxon-name-part></tp:taxon-name></italic> (Denis &amp; Schiffermüller, 1775) (<tp:taxon-name><tp:taxon-name-part taxon-name-part-type="order">Lepidoptera</tp:taxon-name-part></tp:taxon-name>, <tp:taxon-name><tp:taxon-name-part taxon-name-part-type="family">Tortricidae</tp:taxon-name-part></tp:taxon-name>) in Italy. 2. <tp:taxon-name><tp:taxon-name-part taxon-name-part-type="order">Hymenoptera</tp:taxon-name-part></tp:taxon-name>, <tp:taxon-name><tp:taxon-name-part taxon-name-part-type="family">Ichneumonidae</tp:taxon-name-part></tp:taxon-name>, <tp:taxon-name><tp:taxon-name-part taxon-name-part-type="subfamily">Anomaloninae</tp:taxon-name-part></tp:taxon-name> and <tp:taxon-name><tp:taxon-name-part taxon-name-part-type="subfamily">Campopleginae</tp:taxon-name-part></tp:taxon-name></article-title><source>Zookeys</source><day>6</day><month>7</month><year>2018</year><volume>2018</volume><issue>772</issue><fpage>47</fpage><lpage>95</lpage><pub-id pub-id-type="doi">10.3897/zookeys.772.25288</pub-id></mixed-citation></tp:treatment-meta><tp:nomenclature><tp:taxon-name>
              <tp:taxon-name-part taxon-name-part-type="genus" reg="Sinophorus">Sinophorus</tp:taxon-name-part>
              <tp:taxon-name-part taxon-name-part-type="species" reg="turionum">turionum</tp:taxon-name-part>
            </tp:taxon-name><tp:taxon-authority>(Ratzeburg, 1844)</tp:taxon-authority><xref ref-type="fig" rid="F7">Figure 7</xref><tp:nomenclature-citation-list><tp:nomenclature-citation><tp:taxon-name>
                  <tp:taxon-name-part taxon-name-part-type="genus" reg="Eulimneria">Eulimneria</tp:taxon-name-part> <tp:taxon-name-part taxon-name-part-type="species" reg="alkae">alkae</tp:taxon-name-part></tp:taxon-name><comment>: <xref ref-type="bibr" rid="B135">Thompson 1946</xref>: 484.</comment></tp:nomenclature-citation></tp:nomenclature-citation-list></tp:nomenclature><tp:treatment-sec sec-type="distribution" id="SECID0ECJBM"><title>Italian distribution of reared parasitoids.</title><p>The indication of this species on <abbrev xmlns:xlink="http://www.w3.org/1999/xlink" xlink:title="European grapevine moth" id="ABBRID0EIJBM" xlink:type="simple">EGVM</abbrev> is due to <xref ref-type="bibr" rid="B135">Thompson (1946)</xref> that found it in a compendium of <tp:taxon-name><tp:taxon-name-part taxon-name-part-type="order">Hymenoptera</tp:taxon-name-part></tp:taxon-name> parasitoids of European corn borer of <xref ref-type="bibr" rid="B22">Chu and Hsia (1937)</xref> that, unfortunately, we were not able to examine. <xref ref-type="bibr" rid="B138">Thompson and Parker (1928)</xref>, on the basis of a record by <xref ref-type="bibr" rid="B101">Paillot (1924)</xref>, report this species under the name of <italic><tp:taxon-name><tp:taxon-name-part taxon-name-part-type="genus" reg="Eulimneria">Eulimneria</tp:taxon-name-part> <tp:taxon-name-part taxon-name-part-type="species" reg="crassifemur">crassifemur</tp:taxon-name-part></tp:taxon-name></italic> Thomson, both on <italic><tp:taxon-name><tp:taxon-name-part taxon-name-part-type="genus" reg="Lobesia">L.</tp:taxon-name-part> <tp:taxon-name-part taxon-name-part-type="species" reg="botrana">botrana</tp:taxon-name-part></tp:taxon-name></italic> and on <italic><tp:taxon-name><tp:taxon-name-part taxon-name-part-type="genus" reg="Eupoecilia">E.</tp:taxon-name-part> <tp:taxon-name-part taxon-name-part-type="species" reg="ambiguella">ambiguella</tp:taxon-name-part></tp:taxon-name></italic>.</p></tp:treatment-sec><tp:treatment-sec sec-type="distribution" id="SECID0ECLBM"><title>Distribution.</title><p>The species is widely distributed throughout the Palearctic region, except North Africa (<xref ref-type="bibr" rid="B150">Yu et al. 2012</xref>). It has been introduced several times in the United States and Canada for the biological control of the European corn borer <italic><tp:taxon-name><tp:taxon-name-part taxon-name-part-type="genus" reg="Ostrinia">O.</tp:taxon-name-part> <tp:taxon-name-part taxon-name-part-type="species" reg="nubilalis">nubilalis</tp:taxon-name-part></tp:taxon-name></italic> (<xref ref-type="bibr" rid="B12">Bartlett et al. 1978</xref>, <xref ref-type="bibr" rid="B18">Carlson 1979</xref>) and the pine shoot borer, <italic><tp:taxon-name><tp:taxon-name-part taxon-name-part-type="genus" reg="Rhyacionia">R.</tp:taxon-name-part> <tp:taxon-name-part taxon-name-part-type="species" reg="buoliana">buoliana</tp:taxon-name-part></tp:taxon-name></italic> (<xref ref-type="bibr" rid="B130">Syme 1971</xref>, <xref ref-type="bibr" rid="B131">1984</xref>, <xref ref-type="bibr" rid="B18">Carlson 1979</xref>) without being established (<xref ref-type="bibr" rid="B112">Sanborne 1984</xref>). Its presence in the Oriental region (India and Sri Lanka) (<xref ref-type="bibr" rid="B143">Townes et al. 1965</xref>, <xref ref-type="bibr" rid="B151">Yu and Horstmann 1997</xref>) has to be confirmed.</p></tp:treatment-sec><tp:treatment-sec sec-type="host" id="SECID0ECNBM"><title>Host range.</title><p>
              <xref ref-type="bibr" rid="B150">Yu et al. (2012)</xref> list 26 host species, belonging to nine families of <tp:taxon-name><tp:taxon-name-part taxon-name-part-type="order">Lepidoptera</tp:taxon-name-part></tp:taxon-name> and one family of <tp:taxon-name><tp:taxon-name-part taxon-name-part-type="order">Hymenoptera</tp:taxon-name-part></tp:taxon-name>. <tp:taxon-name><tp:taxon-name-part taxon-name-part-type="family">Tortricidae</tp:taxon-name-part></tp:taxon-name> and <tp:taxon-name><tp:taxon-name-part taxon-name-part-type="superfamily">Pyraloidea</tp:taxon-name-part></tp:taxon-name> are the most represented. Five other lepidopteran host species need to be added: <italic><tp:taxon-name><tp:taxon-name-part taxon-name-part-type="genus" reg="Anania">Anania</tp:taxon-name-part> <tp:taxon-name-part taxon-name-part-type="species" reg="hortulata">hortulata</tp:taxon-name-part></tp:taxon-name></italic> (Linnaeus, 1758), <italic><tp:taxon-name><tp:taxon-name-part taxon-name-part-type="genus" reg="Nascia">Nascia</tp:taxon-name-part> <tp:taxon-name-part taxon-name-part-type="species" reg="cilialis">cilialis</tp:taxon-name-part></tp:taxon-name></italic> (Hübner, 1796), <italic><tp:taxon-name><tp:taxon-name-part taxon-name-part-type="genus" reg="Pyrausta">Pyrausta</tp:taxon-name-part> <tp:taxon-name-part taxon-name-part-type="species" reg="aurata">aurata</tp:taxon-name-part></tp:taxon-name></italic> (Scopoli, 1763) (<tp:taxon-name><tp:taxon-name-part taxon-name-part-type="family">Crambidae</tp:taxon-name-part></tp:taxon-name>), <italic><tp:taxon-name><tp:taxon-name-part taxon-name-part-type="genus" reg="Gymnoscelis">Gymnoscelis</tp:taxon-name-part> <tp:taxon-name-part taxon-name-part-type="species" reg="rufifasciata">rufifasciata</tp:taxon-name-part></tp:taxon-name></italic> (Haworth, 1809) (<tp:taxon-name><tp:taxon-name-part taxon-name-part-type="family">Geometridae</tp:taxon-name-part></tp:taxon-name>) and <italic><tp:taxon-name><tp:taxon-name-part taxon-name-part-type="genus" reg="Acrobasis">Acrobasis</tp:taxon-name-part> <tp:taxon-name-part taxon-name-part-type="species" reg="advenella">advenella</tp:taxon-name-part></tp:taxon-name></italic> (Zincken, 1818) (<tp:taxon-name><tp:taxon-name-part taxon-name-part-type="family">Pyralidae</tp:taxon-name-part></tp:taxon-name>) (<xref ref-type="bibr" rid="B123">Shaw et al. 2016</xref>).</p></tp:treatment-sec><tp:treatment-sec sec-type="Ecological role" id="SECID0EKQBM"><title>Ecological role.</title><p>It is reported as one of the main parasitoids of the European corn borer in Europe (<xref ref-type="bibr" rid="B138">Thompson and Parker 1928</xref>) under the name <italic><tp:taxon-name><tp:taxon-name-part taxon-name-part-type="genus" reg="Eulimneria">Eulimneria</tp:taxon-name-part> <tp:taxon-name-part taxon-name-part-type="species" reg="crassifemur">crassifemur</tp:taxon-name-part></tp:taxon-name></italic>, and in the Northern part of Far East (Manchuria and North Korea) (<xref ref-type="bibr" rid="B23">Clark 1934</xref>) as <italic><tp:taxon-name><tp:taxon-name-part taxon-name-part-type="genus" reg="Eulimneria">Eulimneria</tp:taxon-name-part> <tp:taxon-name-part taxon-name-part-type="species" reg="alkae">alkae</tp:taxon-name-part></tp:taxon-name></italic>. In the case of <italic><tp:taxon-name><tp:taxon-name-part taxon-name-part-type="genus" reg="Lobesia">L.</tp:taxon-name-part> <tp:taxon-name-part taxon-name-part-type="species" reg="botrana">botrana</tp:taxon-name-part></tp:taxon-name></italic>, it is certainly an occasional parasitoid of minor importance, perhaps a secondary adaptation to a host different from the usual ones. In the literature we found, besides those mentioned for Italy, scattered reports of his presence on <abbrev xmlns:xlink="http://www.w3.org/1999/xlink" xlink:title="European grapevine moth" id="ABBRID0EZRBM" xlink:type="simple">EGVM</abbrev>, mostly under the name <italic>crassifemur</italic> in its various generic combinations: in Austria (<xref ref-type="bibr" rid="B139">Thompson and Parker 1930</xref>), France (<xref ref-type="bibr" rid="B101">Paillot 1924</xref>, <xref ref-type="bibr" rid="B138">Thompson and Parker 1928</xref>), Bulgaria (<xref ref-type="bibr" rid="B2">Athanassov 1981</xref>, <xref ref-type="bibr" rid="B154">Zapryanov 1985</xref>), Germany (<xref ref-type="bibr" rid="B135">Thompson 1946</xref>) and Spain (<xref ref-type="bibr" rid="B135">Thompson 1946</xref>, <xref ref-type="bibr" rid="B26">Coscollá 1997</xref>). Another species, <italic><tp:taxon-name><tp:taxon-name-part taxon-name-part-type="genus" reg="Sinophorus">S.</tp:taxon-name-part> <tp:taxon-name-part taxon-name-part-type="species" reg="costalis">costalis</tp:taxon-name-part></tp:taxon-name></italic> (Thomson, 1887), has been recorded on <abbrev xmlns:xlink="http://www.w3.org/1999/xlink" xlink:title="European grapevine moth" id="ABBRID0ESTBM" xlink:type="simple">EGVM</abbrev> in Moldavian vineyards, Romania (<xref ref-type="bibr" rid="B105">Pisicá and Páişescu-Bărbuceanu 2002</xref>, <xref ref-type="bibr" rid="B10">Bărbuceanu and Jenser 2009</xref>).</p></tp:treatment-sec><tp:treatment-sec sec-type="Taxonomic notes" id="SECID0E5TBM"><title>Taxonomic notes.</title><p>Many authors dealt with this species, especially in relation to its main hosts, <italic><tp:taxon-name><tp:taxon-name-part taxon-name-part-type="genus" reg="Ostrinia">O.</tp:taxon-name-part> <tp:taxon-name-part taxon-name-part-type="species" reg="nubilalis">nubilalis</tp:taxon-name-part></tp:taxon-name></italic> and <italic><tp:taxon-name><tp:taxon-name-part taxon-name-part-type="genus" reg="Rhyacionia">R.</tp:taxon-name-part> <tp:taxon-name-part taxon-name-part-type="species" reg="buoliana">buoliana</tp:taxon-name-part></tp:taxon-name></italic>. The species has been often confused with <italic><tp:taxon-name><tp:taxon-name-part taxon-name-part-type="genus" reg="Limnerium">Limnerium</tp:taxon-name-part> <tp:taxon-name-part taxon-name-part-type="species" reg="crassifemur">crassifemur</tp:taxon-name-part></tp:taxon-name></italic> (recte <italic><tp:taxon-name><tp:taxon-name-part taxon-name-part-type="genus" reg="Sinophorus">Sinophorus</tp:taxon-name-part> <tp:taxon-name-part taxon-name-part-type="species" reg="crassifemur">crassifemur</tp:taxon-name-part></tp:taxon-name></italic>) (<xref ref-type="bibr" rid="B101">Paillot 1924</xref>, <xref ref-type="bibr" rid="B138">Thompson and Parker 1928</xref>, <xref ref-type="bibr" rid="B47">Goidanich 1931</xref>, <xref ref-type="bibr" rid="B18">Carlson 1979</xref>), which, instead, is mainly related to species of the family <tp:taxon-name><tp:taxon-name-part taxon-name-part-type="family">Pamphiliidae</tp:taxon-name-part></tp:taxon-name> (<tp:taxon-name><tp:taxon-name-part taxon-name-part-type="order">Hymenoptera</tp:taxon-name-part></tp:taxon-name>) (<xref ref-type="bibr" rid="B112">Sanborne 1984</xref>; see notes on previous species). The name <italic>crassifemur</italic> was later corrected in <italic>alkae</italic> by <xref ref-type="bibr" rid="B33">Ellinger and Sachtleben (1928)</xref>, which then turned out to be a synonym of <italic><tp:taxon-name><tp:taxon-name-part taxon-name-part-type="genus" reg="Sinophorus">Sinophorus</tp:taxon-name-part> <tp:taxon-name-part taxon-name-part-type="species" reg="turionum">turionum</tp:taxon-name-part></tp:taxon-name></italic> (<xref ref-type="bibr" rid="B112">Sanborne 1984</xref>). It is likely that the report of <xref ref-type="bibr" rid="B135">Thompson (1946)</xref> for Italy on <abbrev xmlns:xlink="http://www.w3.org/1999/xlink" xlink:title="European grapevine moth" id="ABBRID0EZXBM" xlink:type="simple">EGVM</abbrev>, quoted by <xref ref-type="bibr" rid="B118">Schwangart (1918)</xref> and <xref ref-type="bibr" rid="B129">Stellwaag (1928)</xref>, concerns the previous species (see above).</p><fig id="F7" position="float" orientation="portrait"><label>Figure 7.</label><caption><p>
                  <italic><tp:taxon-name><tp:taxon-name-part taxon-name-part-type="genus" reg="Sinophorus">Sinophorus</tp:taxon-name-part> <tp:taxon-name-part taxon-name-part-type="species" reg="turionum">turionum</tp:taxon-name-part></tp:taxon-name></italic> (Ratzeburg, 1844) (female and male: IT, Lavariano, Udine, August 29, 1983 and September 26, 1983, ex <italic><tp:taxon-name><tp:taxon-name-part taxon-name-part-type="genus" reg="Ostrinia">Ostrinia</tp:taxon-name-part> <tp:taxon-name-part taxon-name-part-type="species" reg="nubilalis">nubilalis</tp:taxon-name-part></tp:taxon-name></italic>, ZSM) <bold>A, B</bold> female habitus lateral and dorsal view, respectively <bold>C, D</bold> male habitus lateral and dorsal view, respectively <bold>E</bold> female head dorsal view <bold>F</bold> female head frontal view <bold>G</bold> female propodeum dorsal view.</p></caption><graphic xmlns:xlink="http://www.w3.org/1999/xlink" xlink:href="zookeys-772-047-g007.jpg" position="float" orientation="portrait" xlink:type="simple" id="oo_215401.jpg"/></fig></tp:treatment-sec><ref-list><ref id="B135"><mixed-citation xmlns:xlink="http://www.w3.org/1999/xlink" xlink:type="simple">
          <person-group><name name-style="western"><surname>Thompson</surname><given-names>WR</given-names></name></person-group> (<year>1946</year>) <source>A catalogue of the parasites and predators of insect pest. Section 1 Parasite Host Catalogue, Part 8. Parasites of the <tp:taxon-name><tp:taxon-name-part taxon-name-part-type="order">Lepidoptera</tp:taxon-name-part></tp:taxon-name> (N-P).</source> <publisher-name>Commonwealth Agricultural Bureaux</publisher-name>, <publisher-loc>Farnham Royal, UK., Reprinted 1960 with Errata</publisher-loc>, <size units="page">523 pp</size>.</mixed-citation></ref><ref id="B22"><mixed-citation xmlns:xlink="http://www.w3.org/1999/xlink" xlink:type="simple">
          <person-group><name name-style="western"><surname>Chu</surname><given-names>JT</given-names></name><name name-style="western"><surname>Hsia</surname><given-names>SH</given-names></name></person-group> (<year>1937</year>) <article-title>A list of the known hymenopterous parasites of the European corn borer (<italic><tp:taxon-name><tp:taxon-name-part taxon-name-part-type="genus">Pyrausta</tp:taxon-name-part> <tp:taxon-name-part taxon-name-part-type="species">nubilalis</tp:taxon-name-part></tp:taxon-name></italic> Huebner).</article-title> <source>Entomology &amp; Phytopathology</source> <volume>5</volume>(<issue>8</issue>): <fpage>136</fpage>–<lpage>147</lpage>. [abstract in: The Review of Applied Entomology, Series A: Agricultural 25(1937): 508.]</mixed-citation></ref><ref id="B138"><mixed-citation xmlns:xlink="http://www.w3.org/1999/xlink" xlink:type="simple">
          <person-group><name name-style="western"><surname>Thompson</surname><given-names>WR</given-names></name><name name-style="western"><surname>Parker</surname><given-names>HL</given-names></name></person-group> (<year>1928</year>) <article-title>The European corn borer and its controlling factors in Europe. U.S. Dept.</article-title> <source>of Agriculture Technical Bulletin</source> <volume>59</volume>: <fpage>1</fpage>–<lpage>62</lpage>.</mixed-citation></ref><ref id="B101"><mixed-citation xmlns:xlink="http://www.w3.org/1999/xlink" xlink:type="simple">
          <person-group><name name-style="western"><surname>Paillot</surname><given-names>A</given-names></name></person-group> (<year>1924</year>) <article-title>La Lyda du pêcher. Étude biologique – Methodes de destruction.</article-title> <source>Annales Épiphyties</source> <volume>10</volume>: <fpage>147</fpage>–<lpage>237</lpage>.</mixed-citation></ref><ref id="B150"><mixed-citation xmlns:xlink="http://www.w3.org/1999/xlink" xlink:type="simple">
          <person-group><name name-style="western"><surname>Yu</surname><given-names>DSK</given-names></name><name name-style="western"><surname>Achterberg</surname><given-names>C van</given-names></name><name name-style="western"><surname>Horstmann</surname><given-names>K</given-names></name></person-group> (<year>2012</year>) Taxapad 2012, <tp:taxon-name><tp:taxon-name-part taxon-name-part-type="superfamily">Ichneumonoidea</tp:taxon-name-part></tp:taxon-name> 2011. Database on flash-drive. Ottawa. Available from: Yu DSK (1997–2012) Home of <tp:taxon-name><tp:taxon-name-part taxon-name-part-type="superfamily">Ichneumonoidea</tp:taxon-name-part></tp:taxon-name>. <ext-link xlink:type="simple" ext-link-type="uri" xlink:href="http://www.taxapad.com">http://www.taxapad.com</ext-link> [accessed: January 13, 2018]</mixed-citation></ref><ref id="B12"><mixed-citation xmlns:xlink="http://www.w3.org/1999/xlink" xlink:type="simple">
          <person-group><name name-style="western"><surname>Bartlett</surname><given-names>BR</given-names></name><name name-style="western"><surname>Clausen</surname><given-names>CP</given-names></name><name name-style="western"><surname>DeBach</surname><given-names>P</given-names></name><name name-style="western"><surname>Goeden</surname><given-names>RD</given-names></name><name name-style="western"><surname>Legner</surname><given-names>EF</given-names></name><name name-style="western"><surname>McMurtry</surname><given-names>JA</given-names></name><name name-style="western"><surname>Oatman</surname><given-names>ER</given-names></name></person-group> (<year>1978</year>) <source>Introduced parasites and predators of arthropod pests and weeds: a world review. Agriculture Handbook n.480.</source> <publisher-name>Agricultural Research Service</publisher-name>, <publisher-loc>United States Department of Agriculture, US</publisher-loc>, <size units="page">545 pp</size>.</mixed-citation></ref><ref id="B18"><mixed-citation xmlns:xlink="http://www.w3.org/1999/xlink" xlink:type="simple">
          <person-group><name name-style="western"><surname>Carlson</surname><given-names>RW</given-names></name></person-group> (<year>1979</year>) <article-title>Family <tp:taxon-name><tp:taxon-name-part taxon-name-part-type="family">Ichneumonidae</tp:taxon-name-part></tp:taxon-name>. <tp:taxon-name><tp:taxon-name-part taxon-name-part-type="family">Stephanidae</tp:taxon-name-part></tp:taxon-name>.</article-title> In: <person-group><name name-style="western"><surname>Krombein</surname><given-names>KV</given-names></name><name name-style="western"><surname>Hurd</surname><given-names>Jr PD</given-names></name><name name-style="western"><surname>Smith</surname><given-names>DR</given-names></name><name name-style="western"><surname>Burks</surname><given-names>BD</given-names></name></person-group> (<role>eds</role>) <issue-title>Catalog of Hymenoptera in America north of Mexico.</issue-title> <source>Smithsonian Institution Press Washington</source>, <fpage>315</fpage>–<lpage>741</lpage>.</mixed-citation></ref><ref id="B130"><mixed-citation xmlns:xlink="http://www.w3.org/1999/xlink" xlink:type="simple">
          <person-group><name name-style="western"><surname>Syme</surname><given-names>PD</given-names></name></person-group> (<year>1971</year>) <italic><tp:taxon-name><tp:taxon-name-part taxon-name-part-type="genus">Rhyacionia</tp:taxon-name-part> <tp:taxon-name-part taxon-name-part-type="species">buoliana</tp:taxon-name-part></tp:taxon-name></italic> (Schiff.) European pine shoot moth (<tp:taxon-name><tp:taxon-name-part taxon-name-part-type="order">Lepidoptera</tp:taxon-name-part></tp:taxon-name>: <tp:taxon-name><tp:taxon-name-part taxon-name-part-type="family">Olethreutidae</tp:taxon-name-part></tp:taxon-name>). Biological Control Programmes against Insects and Weeds in Canada 1959–1968, Commonwealth Agricultural Bureaux, 1971 Technical Communication 4: 194–205.</mixed-citation></ref><ref id="B131"><mixed-citation xmlns:xlink="http://www.w3.org/1999/xlink" xlink:type="simple">
          <person-group><name name-style="western"><surname>Syme</surname><given-names>PD</given-names></name></person-group> (<year>1984</year>) <italic><tp:taxon-name><tp:taxon-name-part taxon-name-part-type="genus">Rhyacionia</tp:taxon-name-part> <tp:taxon-name-part taxon-name-part-type="species">buoliana</tp:taxon-name-part></tp:taxon-name></italic> (Schiff.), European pine shoot moth (<tp:taxon-name><tp:taxon-name-part taxon-name-part-type="order">Lepidoptera</tp:taxon-name-part></tp:taxon-name>: <tp:taxon-name><tp:taxon-name-part taxon-name-part-type="family">Tortricidae</tp:taxon-name-part></tp:taxon-name>). In: Kelleher JS, Hulme MA (editors) Biological Control Programmes against Insects and Weeds in Canada 1969–1980. Commonwealth Agricultural Bureaux, London, 387–394.</mixed-citation></ref><ref id="B112"><mixed-citation xmlns:xlink="http://www.w3.org/1999/xlink" xlink:type="simple">
          <person-group><name name-style="western"><surname>Sanborne</surname><given-names>M</given-names></name></person-group> (<year>1984</year>) <article-title>A revision of the world species of <italic><tp:taxon-name><tp:taxon-name-part taxon-name-part-type="genus">Sinophorus</tp:taxon-name-part></tp:taxon-name></italic> Förster (<tp:taxon-name><tp:taxon-name-part taxon-name-part-type="family">Ichneumonidae</tp:taxon-name-part></tp:taxon-name>).</article-title> <source>Memoirs of the American Entomological Institute</source> <volume>38</volume>: <fpage>1</fpage>–<lpage>403</lpage>.</mixed-citation></ref><ref id="B143"><mixed-citation xmlns:xlink="http://www.w3.org/1999/xlink" xlink:type="simple">
          <person-group><name name-style="western"><surname>Townes</surname><given-names>HK</given-names></name><name name-style="western"><surname>Momoi</surname><given-names>S</given-names></name><name name-style="western"><surname>Townes</surname><given-names>M</given-names></name></person-group> (<year>1965</year>) <article-title>A catalogue and reclassification of the eastern Palearctic <tp:taxon-name><tp:taxon-name-part taxon-name-part-type="family">Ichneumonidae</tp:taxon-name-part></tp:taxon-name>.</article-title> <source>Memoirs of the American Entomological Institute</source> <volume>5</volume>: <fpage>1</fpage>–<lpage>661</lpage>.</mixed-citation></ref><ref id="B151"><mixed-citation xmlns:xlink="http://www.w3.org/1999/xlink" xlink:type="simple">
          <person-group><name name-style="western"><surname>Yu</surname><given-names>DSK</given-names></name><name name-style="western"><surname>Horstmann</surname><given-names>K</given-names></name></person-group> (<year>1997</year>) <source>A Catalogue of the World <tp:taxon-name><tp:taxon-name-part taxon-name-part-type="family">Ichneumonidae</tp:taxon-name-part></tp:taxon-name> (<tp:taxon-name><tp:taxon-name-part taxon-name-part-type="order">Hymenoptera</tp:taxon-name-part></tp:taxon-name>).</source> <publisher-name>Memoirs of the American Entomological Institute 58</publisher-name>, <publisher-loc>parts 1+2</publisher-loc>, <size units="page">1558 pp</size>.</mixed-citation></ref><ref id="B123"><mixed-citation xmlns:xlink="http://www.w3.org/1999/xlink" xlink:type="simple">
          <person-group><name name-style="western"><surname>Shaw</surname><given-names>MR</given-names></name><name name-style="western"><surname>Horstmann</surname><given-names>K</given-names></name><name name-style="western"><surname>Whiffin</surname><given-names>AL</given-names></name></person-group> (<year>2016</year>) <article-title>Two hundred and twenty-five species of reared western Palaearctic <tp:taxon-name><tp:taxon-name-part taxon-name-part-type="subfamily">Campopleginae</tp:taxon-name-part></tp:taxon-name> (<tp:taxon-name><tp:taxon-name-part taxon-name-part-type="order">Hymenoptera</tp:taxon-name-part></tp:taxon-name>: <tp:taxon-name><tp:taxon-name-part taxon-name-part-type="family">Ichneumonidae</tp:taxon-name-part></tp:taxon-name>) in the National Museums of Scotland, with descriptions of new species of <italic><tp:taxon-name><tp:taxon-name-part taxon-name-part-type="genus">Campoplex</tp:taxon-name-part></tp:taxon-name></italic> and <italic><tp:taxon-name><tp:taxon-name-part taxon-name-part-type="genus">Diadegma</tp:taxon-name-part></tp:taxon-name></italic>, and records of fifty-five species new to Britain.</article-title> <source>Entomologist’s Gazette</source> <volume>66</volume>: <fpage>245</fpage>–<lpage>247</lpage>.</mixed-citation></ref><ref id="B23"><mixed-citation xmlns:xlink="http://www.w3.org/1999/xlink" xlink:type="simple">
          <person-group><name name-style="western"><surname>Clark</surname><given-names>CA</given-names></name></person-group> (<year>1934</year>) <article-title>The European corn borer and its controlling factors in the Orient. U.S. Dept.</article-title> <source>of Agriculture Technical Bulletin</source> <volume>455</volume>: <fpage>1</fpage>–<lpage>37</lpage>.</mixed-citation></ref><ref id="B139"><mixed-citation xmlns:xlink="http://www.w3.org/1999/xlink" xlink:type="simple">
          <person-group><name name-style="western"><surname>Thompson</surname><given-names>WR</given-names></name><name name-style="western"><surname>Parker</surname><given-names>HL</given-names></name></person-group> (<year>1930</year>) <article-title>The morphology and biology of <italic><tp:taxon-name><tp:taxon-name-part taxon-name-part-type="genus">Eulimneria</tp:taxon-name-part> <tp:taxon-name-part taxon-name-part-type="species">crassifemur</tp:taxon-name-part></tp:taxon-name></italic>, an important parasite of the European corn borer.</article-title> <source>Journal of Agricultural Research</source> <volume>40</volume>(<issue>4</issue>): <fpage>321</fpage>–<lpage>345</lpage>.</mixed-citation></ref><ref id="B2"><mixed-citation xmlns:xlink="http://www.w3.org/1999/xlink" xlink:type="simple">
          <person-group><name name-style="western"><surname>Athanassov</surname><given-names>AZ</given-names></name></person-group> (<year>1981</year>) <article-title>Studies on the parasitizing species of the family <tp:taxon-name><tp:taxon-name-part taxon-name-part-type="family">Ichneumonidae</tp:taxon-name-part></tp:taxon-name> (<tp:taxon-name><tp:taxon-name-part taxon-name-part-type="order">Hymenoptera</tp:taxon-name-part></tp:taxon-name>) from Bulgaria.</article-title> <source>Acta Zoologica Bulgarica</source> <volume>18</volume>: <fpage>87</fpage>–<lpage>89</lpage>.</mixed-citation></ref><ref id="B154"><mixed-citation xmlns:xlink="http://www.w3.org/1999/xlink" xlink:type="simple">
          <person-group><name name-style="western"><surname>Zapryanov</surname><given-names>A</given-names></name></person-group> (<year>1985</year>) <article-title>[The parasites of the family <tp:taxon-name><tp:taxon-name-part taxon-name-part-type="family">Ichneumonidae</tp:taxon-name-part></tp:taxon-name> in Bulgaria and their hosts in the various agrocenoses.</article-title> <source>] (in Russian with English summary) Pochvoznanie Agrokhimiya i Rastitelna Zashtita</source> <volume>20</volume>(<issue>4</issue>): <fpage>135</fpage>–<lpage>145</lpage>.</mixed-citation></ref><ref id="B26"><mixed-citation xmlns:xlink="http://www.w3.org/1999/xlink" xlink:type="simple">
          <person-group><name name-style="western"><surname>Coscollá</surname><given-names>R</given-names></name></person-group> (<year>1997</year>) <source>La polilla del racimo de la vid (<italic><tp:taxon-name><tp:taxon-name-part taxon-name-part-type="genus">Lobesia</tp:taxon-name-part> <tp:taxon-name-part taxon-name-part-type="species">botrana</tp:taxon-name-part></tp:taxon-name></italic> Den. y Schiff.).</source> <publisher-name>Generalitat Valenciana</publisher-name>, <publisher-loc>Consejerfa de Agricultura, Pesca y Alimentación, Valencia, Spain</publisher-loc>, <size units="page">613 pp</size>.</mixed-citation></ref><ref id="B105"><mixed-citation xmlns:xlink="http://www.w3.org/1999/xlink" xlink:type="simple">
          <person-group><name name-style="western"><surname>Pisicá</surname><given-names>C</given-names></name><name name-style="western"><surname>Páişescu-Bărbuceanu</surname><given-names>D</given-names></name></person-group> (<year>2002</year>) Hymenoptere parazitoide (Fam. <tp:taxon-name><tp:taxon-name-part taxon-name-part-type="family">Ichneumonidae</tp:taxon-name-part></tp:taxon-name>) la moliile strugurilor. Muzeul Judeţean Argeş, Argessis. [<tp:taxon-name><tp:taxon-name-part taxon-name-part-type="order">Hymenoptera</tp:taxon-name-part></tp:taxon-name> parasitoids (<tp:taxon-name><tp:taxon-name-part taxon-name-part-type="family">Ichneumonidae</tp:taxon-name-part></tp:taxon-name>) of the grape moth. Museum Argeş, Argessis]. Studii şi comunicári, seria Stiinţele Naturii 9–10: 207–211.</mixed-citation></ref><ref id="B10"><mixed-citation xmlns:xlink="http://www.w3.org/1999/xlink" xlink:type="simple">
          <person-group><name name-style="western"><surname>Bărbuceanu</surname><given-names>D</given-names></name><name name-style="western"><surname>Jenser</surname><given-names>G</given-names></name></person-group> (<year>2009</year>) <article-title>The parasitoid complex of <italic><tp:taxon-name><tp:taxon-name-part taxon-name-part-type="genus">Lobesia</tp:taxon-name-part> <tp:taxon-name-part taxon-name-part-type="species">botrana</tp:taxon-name-part></tp:taxon-name></italic> (Denis et Schiffermüller) (Lep.: <tp:taxon-name><tp:taxon-name-part taxon-name-part-type="family">Tortricidae</tp:taxon-name-part></tp:taxon-name>) in some vineyards of Southern Romania.</article-title> <source>Acta Phytopathologica et Entomologica Hungarica</source> <volume>44</volume>(<issue>1</issue>): <fpage>177</fpage>–<lpage>184</lpage>. <ext-link xlink:type="simple" ext-link-type="doi" xlink:href="10.1556/APhyt.44.2009.1.19">https://doi.org/10.1556/APhyt.44.2009.1.19</ext-link></mixed-citation></ref><ref id="B47"><mixed-citation xmlns:xlink="http://www.w3.org/1999/xlink" xlink:type="simple">
          <person-group><name name-style="western"><surname>Goidanich</surname><given-names>A</given-names></name></person-group> (<year>1931</year>) <article-title>Gli insetti predatori e parassiti della <italic><tp:taxon-name><tp:taxon-name-part taxon-name-part-type="genus">Pyrausta</tp:taxon-name-part> <tp:taxon-name-part taxon-name-part-type="species">nubilalis</tp:taxon-name-part></tp:taxon-name></italic> Hübn. Bollettino del Laboratorio di Entomologia del R.</article-title> <source>Istituto Superiore Agrario di Bologna</source> <volume>4</volume>: <fpage>77</fpage>–<lpage>217</lpage>.</mixed-citation></ref><ref id="B33"><mixed-citation xmlns:xlink="http://www.w3.org/1999/xlink" xlink:type="simple">
          <person-group><name name-style="western"><surname>Ellinger</surname><given-names>T</given-names></name><name name-style="western"><surname>Sachtleben</surname><given-names>H</given-names></name></person-group> (<year>1928</year>) Notes on the central European parasites of <italic><tp:taxon-name><tp:taxon-name-part taxon-name-part-type="genus">Pyrausta</tp:taxon-name-part> <tp:taxon-name-part taxon-name-part-type="species">nubilalis</tp:taxon-name-part></tp:taxon-name></italic> Hb. International Corn Borer Investigations Scientific Report, Chicago, 1927–1928: 109–134.</mixed-citation></ref><ref id="B118"><mixed-citation xmlns:xlink="http://www.w3.org/1999/xlink" xlink:type="simple">
          <person-group><name name-style="western"><surname>Schwangart</surname><given-names>F</given-names></name></person-group> (<year>1918</year>) Über Rebenschädlinge und nützlinge. V. Die Schlupfwespen des Traubenwicklers. Zuchtergebnisse. Centralballt für Bakteriologie, Parasitenkunde und Infektionskrankheiten, II Abt., 48(24/25): 543–558.</mixed-citation></ref><ref id="B129"><mixed-citation xmlns:xlink="http://www.w3.org/1999/xlink" xlink:type="simple">
          <person-group><name name-style="western"><surname>Stellwaag</surname><given-names>F</given-names></name></person-group> (<year>1928</year>) <source>Die Weinbauinsekten der Kulturländer, Lehr- und Handbuch.</source> <publisher-name>Verlagsbuchhandlung Paul Parey</publisher-name>, <publisher-loc>Berlin</publisher-loc>, <size units="page">884 pp</size>.</mixed-citation></ref></ref-list></tp:taxon-treatment>
