# Supplementary material for: Updated list of the insect parasitoids (Insecta, Hymenoptera) associated with Lobesia botrana (Denis & Schiffermüller, 1775) (Lepidoptera, Tortricidae) in Italy. 2. Hymenoptera, Ichneumonidae, Anomaloninae and Campopleginae
Source: Zookeys. 2018 Jul 6;(772):47–95. doi: 10.3897/zookeys.772.25288 (PMC6045682; doi:10.3897/zookeys.772.25288)
Supplement: XML Treatment for Tranosemella praerogator [file zookeys.772.25288-treatment13.xml]

<!DOCTYPE tp:taxon-treatment
  PUBLIC "-//TaxonX//DTD Taxonomic Treatment Publishing DTD v0 20100105//EN" "tax-treatment-NSO.dtd">
<tp:taxon-treatment xmlns:tp="http://www.plazi.org/taxpub"><tp:treatment-meta><kwd-group><label>Taxon classification</label><kwd><named-content xmlns:xlink="http://www.w3.org/1999/xlink" content-type="kingdom">Animalia</named-content></kwd><kwd><named-content xmlns:xlink="http://www.w3.org/1999/xlink" content-type="order">Hymenoptera</named-content></kwd><kwd><named-content xmlns:xlink="http://www.w3.org/1999/xlink" content-type="family">Ichneumonidae</named-content></kwd></kwd-group><mixed-citation publication-type="journal"><person-group><name><surname>Scaramozzino</surname><given-names>Pier Luigi</given-names></name><name><surname>Giovanni</surname><given-names>Filippo Di</given-names></name><name><surname>Loni</surname><given-names>Augusto</given-names></name><name><surname>Ricciardi</surname><given-names>Renato</given-names></name><name><surname>Lucchi</surname><given-names>Andrea</given-names></name></person-group><article-title>Updated list of the insect parasitoids (<tp:taxon-name><tp:taxon-name-part taxon-name-part-type="class">Insecta</tp:taxon-name-part></tp:taxon-name>, <tp:taxon-name><tp:taxon-name-part taxon-name-part-type="order">Hymenoptera</tp:taxon-name-part></tp:taxon-name>) associated with <italic><tp:taxon-name><tp:taxon-name-part taxon-name-part-type="genus" reg="Lobesia">Lobesia</tp:taxon-name-part> <tp:taxon-name-part taxon-name-part-type="species" reg="botrana">botrana</tp:taxon-name-part></tp:taxon-name></italic> (Denis &amp; Schiffermüller, 1775) (<tp:taxon-name><tp:taxon-name-part taxon-name-part-type="order">Lepidoptera</tp:taxon-name-part></tp:taxon-name>, <tp:taxon-name><tp:taxon-name-part taxon-name-part-type="family">Tortricidae</tp:taxon-name-part></tp:taxon-name>) in Italy. 2. <tp:taxon-name><tp:taxon-name-part taxon-name-part-type="order">Hymenoptera</tp:taxon-name-part></tp:taxon-name>, <tp:taxon-name><tp:taxon-name-part taxon-name-part-type="family">Ichneumonidae</tp:taxon-name-part></tp:taxon-name>, <tp:taxon-name><tp:taxon-name-part taxon-name-part-type="subfamily">Anomaloninae</tp:taxon-name-part></tp:taxon-name> and <tp:taxon-name><tp:taxon-name-part taxon-name-part-type="subfamily">Campopleginae</tp:taxon-name-part></tp:taxon-name></article-title><source>Zookeys</source><day>6</day><month>7</month><year>2018</year><volume>2018</volume><issue>772</issue><fpage>47</fpage><lpage>95</lpage><pub-id pub-id-type="doi">10.3897/zookeys.772.25288</pub-id></mixed-citation></tp:treatment-meta><tp:nomenclature><tp:taxon-name>
              <tp:taxon-name-part taxon-name-part-type="genus" reg="Tranosemella">Tranosemella</tp:taxon-name-part>
              <tp:taxon-name-part taxon-name-part-type="species" reg="praerogator">praerogator</tp:taxon-name-part>
            </tp:taxon-name><tp:taxon-authority>(Linnaeus, 1758)</tp:taxon-authority><xref ref-type="fig" rid="F8">Figure 8</xref><tp:nomenclature-citation-list><tp:nomenclature-citation><tp:taxon-name>
                  <tp:taxon-name-part taxon-name-part-type="genus" reg="Tranosemella">Tranosemella</tp:taxon-name-part> <tp:taxon-name-part taxon-name-part-type="species" reg="praerogator">praerogator</tp:taxon-name-part></tp:taxon-name><comment>: <xref ref-type="bibr" rid="B27">Dalla Montà et al. 1993</xref>; <xref ref-type="bibr" rid="B87">Marchesini and Dalla Montà 1994</xref>: 205, <xref ref-type="bibr" rid="B88">1998</xref>: 3; <xref ref-type="bibr" rid="B26">Coscollá 1997</xref>: 215; <xref ref-type="bibr" rid="B24">Colombera et al. 2001</xref>: 94; <xref ref-type="bibr" rid="B89">Marchesini et al. 2006</xref>: 12; <xref ref-type="bibr" rid="B85">Marchesini 2007</xref>: 41, 48.</comment></tp:nomenclature-citation></tp:nomenclature-citation-list></tp:nomenclature><tp:treatment-sec sec-type="distribution" id="SECID0EE3BM"><title>Italian distribution of reared parasitoids.</title><p>Veneto: <xref ref-type="bibr" rid="B27">Dalla Montà et al. 1993</xref>; <xref ref-type="bibr" rid="B87">Marchesini and Dalla Montà 1994</xref>, <xref ref-type="bibr" rid="B88">1998</xref>; <xref ref-type="bibr" rid="B89">Marchesini et al. 2006</xref>; <xref ref-type="bibr" rid="B85">Marchesini 2007</xref>.</p><p>Piedmont: <xref ref-type="bibr" rid="B24">Colombera et al. 2001</xref>.</p></tp:treatment-sec><tp:treatment-sec sec-type="distribution" id="SECID0EE4BM"><title>Distribution.</title><p>Holarctic widespread species (Iceland, Europe, Egypt, Central Russia and the Far East, Japan, Canada, United States) (<xref ref-type="bibr" rid="B150">Yu et al. 2012</xref>). Its presence in India (<xref ref-type="bibr" rid="B94">Morley 1913</xref>) has to be confirmed, since it is most probably based on a misidentification for a <tp:taxon-name><tp:taxon-name-part taxon-name-part-type="subfamily">Tryphoninae</tp:taxon-name-part></tp:taxon-name> Ichneumonid species belonging to the genus <italic><tp:taxon-name><tp:taxon-name-part taxon-name-part-type="genus" reg="Dyspetes">Dyspetes</tp:taxon-name-part></tp:taxon-name></italic> Förster, 1869 (see taxonomic notes).</p></tp:treatment-sec><tp:treatment-sec sec-type="host" id="SECID0E54BM"><title>Host range.</title><p>
              <xref ref-type="bibr" rid="B150">Yu et al. (2012)</xref> list 44 species of <tp:taxon-name><tp:taxon-name-part taxon-name-part-type="order">Lepidoptera</tp:taxon-name-part></tp:taxon-name> hosts, especially <tp:taxon-name><tp:taxon-name-part taxon-name-part-type="family">Tortricidae</tp:taxon-name-part></tp:taxon-name> (32 species), including various species of the genera <italic><tp:taxon-name><tp:taxon-name-part taxon-name-part-type="genus" reg="Archips">Archips</tp:taxon-name-part></tp:taxon-name></italic>, <italic><tp:taxon-name><tp:taxon-name-part taxon-name-part-type="genus" reg="Argyrotaenia">Argyrotaenia</tp:taxon-name-part></tp:taxon-name></italic>, <italic><tp:taxon-name><tp:taxon-name-part taxon-name-part-type="genus" reg="Choristoneura">Choristoneura</tp:taxon-name-part></tp:taxon-name></italic> and <italic><tp:taxon-name><tp:taxon-name-part taxon-name-part-type="genus" reg="Pandemis">Pandemis</tp:taxon-name-part></tp:taxon-name></italic>. The list reports also <tp:taxon-name><tp:taxon-name-part taxon-name-part-type="family">Plutellidae</tp:taxon-name-part></tp:taxon-name>, including <italic><tp:taxon-name><tp:taxon-name-part taxon-name-part-type="genus" reg="Plutella">P.</tp:taxon-name-part> <tp:taxon-name-part taxon-name-part-type="species" reg="xylostella">xylostella</tp:taxon-name-part></tp:taxon-name></italic>, <tp:taxon-name><tp:taxon-name-part taxon-name-part-type="family">Gelechiidae</tp:taxon-name-part></tp:taxon-name> as <italic><tp:taxon-name><tp:taxon-name-part taxon-name-part-type="genus" reg="Pectinophora">Pectinophora</tp:taxon-name-part> <tp:taxon-name-part taxon-name-part-type="species" reg="gossypiella">gossypiella</tp:taxon-name-part></tp:taxon-name></italic> (Saunders, 1844), <tp:taxon-name><tp:taxon-name-part taxon-name-part-type="family">Yponomeutidae</tp:taxon-name-part></tp:taxon-name>, <tp:taxon-name><tp:taxon-name-part taxon-name-part-type="family">Sesiidae</tp:taxon-name-part></tp:taxon-name>, <tp:taxon-name><tp:taxon-name-part taxon-name-part-type="family">Pyralidae</tp:taxon-name-part></tp:taxon-name>, <tp:taxon-name><tp:taxon-name-part taxon-name-part-type="family">Arctiidae</tp:taxon-name-part></tp:taxon-name>, <tp:taxon-name><tp:taxon-name-part taxon-name-part-type="family">Geometridae</tp:taxon-name-part></tp:taxon-name> and <tp:taxon-name><tp:taxon-name-part taxon-name-part-type="family">Noctuidae</tp:taxon-name-part></tp:taxon-name>.</p></tp:treatment-sec><tp:treatment-sec sec-type="Ecological role" id="SECID0EMBCM"><title>Ecological role.</title><p>In Italy, it has been reported on grapevine in Veneto and Piedmont. In Veneto (<xref ref-type="bibr" rid="B87">Marchesini and Dalla Montà 1994</xref>) it was regularly obtained from <abbrev xmlns:xlink="http://www.w3.org/1999/xlink" xlink:title="European grapevine moth" id="ABBRID0EWBCM" xlink:type="simple">EGVM</abbrev> larvae of first and second generation, with rates of parasitism higher than those of <italic><tp:taxon-name><tp:taxon-name-part taxon-name-part-type="genus" reg="Campoplex">C.</tp:taxon-name-part> <tp:taxon-name-part taxon-name-part-type="species" reg="capitator">capitator</tp:taxon-name-part></tp:taxon-name></italic> (Table <xref ref-type="table" rid="T8">8</xref>). It has never been collected in the <abbrev xmlns:xlink="http://www.w3.org/1999/xlink" xlink:title="European grapevine moth" id="ABBRID0EJCCM" xlink:type="simple">EGVM</abbrev> third generation, and it is supposed to overwinter on alternative hosts. In contrast, <xref ref-type="bibr" rid="B24">Colombera et al. (2001)</xref> found it in the first generation, with low levels of parasitization (lower than 1%), while <italic><tp:taxon-name><tp:taxon-name-part taxon-name-part-type="genus" reg="Campoplex">C.</tp:taxon-name-part> <tp:taxon-name-part taxon-name-part-type="species" reg="capitator">capitator</tp:taxon-name-part></tp:taxon-name></italic> showed a more important and incisive activity. In Veneto, the species was hyperparasitized by <italic><tp:taxon-name><tp:taxon-name-part taxon-name-part-type="genus" reg="Elasmus">Elasmus</tp:taxon-name-part> <tp:taxon-name-part taxon-name-part-type="species" reg="steffani">steffani</tp:taxon-name-part></tp:taxon-name></italic> Viggiani, 1967 (<tp:taxon-name><tp:taxon-name-part taxon-name-part-type="order">Hymenoptera</tp:taxon-name-part></tp:taxon-name> <tp:taxon-name><tp:taxon-name-part taxon-name-part-type="family">Elasmidae</tp:taxon-name-part></tp:taxon-name>), in turn attacked by <italic><tp:taxon-name><tp:taxon-name-part taxon-name-part-type="genus" reg="Baryscapus">Baryscapus</tp:taxon-name-part> <tp:taxon-name-part taxon-name-part-type="species" reg="nigroviolaceus">nigroviolaceus</tp:taxon-name-part></tp:taxon-name></italic> (Nees, 1834) (<tp:taxon-name><tp:taxon-name-part taxon-name-part-type="order">Hymenoptera</tp:taxon-name-part></tp:taxon-name> <tp:taxon-name><tp:taxon-name-part taxon-name-part-type="family">Eulophidae</tp:taxon-name-part></tp:taxon-name>) and by an unidentified <italic><tp:taxon-name><tp:taxon-name-part taxon-name-part-type="genus" reg="Pteromalus">Pteromalus</tp:taxon-name-part></tp:taxon-name></italic> (<tp:taxon-name><tp:taxon-name-part taxon-name-part-type="order">Hymenoptera</tp:taxon-name-part></tp:taxon-name> <tp:taxon-name><tp:taxon-name-part taxon-name-part-type="family">Pteromalidae</tp:taxon-name-part></tp:taxon-name>) (<xref ref-type="bibr" rid="B87">Marchesini and Dalla Montà 1994</xref>). <xref ref-type="bibr" rid="B146">Villemant et al. (2011)</xref> assert that in some viticultural areas of France, <italic><tp:taxon-name><tp:taxon-name-part taxon-name-part-type="genus" reg="Tranosemella">T.</tp:taxon-name-part> <tp:taxon-name-part taxon-name-part-type="species" reg="praerogator">praerogator</tp:taxon-name-part></tp:taxon-name></italic> mainly develops at the expense of <italic><tp:taxon-name><tp:taxon-name-part taxon-name-part-type="genus" reg="Sparganothis">S.</tp:taxon-name-part> <tp:taxon-name-part taxon-name-part-type="species" reg="pilleriana">pilleriana</tp:taxon-name-part></tp:taxon-name></italic>, while in other areas it may develop even at the expense of <abbrev xmlns:xlink="http://www.w3.org/1999/xlink" xlink:title="European grapevine moth" id="ABBRID0EVFCM" xlink:type="simple">EGVM</abbrev>, <italic><tp:taxon-name><tp:taxon-name-part taxon-name-part-type="genus" reg="Eupoecilia">E.</tp:taxon-name-part> <tp:taxon-name-part taxon-name-part-type="species" reg="ambiguella">ambiguella</tp:taxon-name-part></tp:taxon-name></italic> and <italic><tp:taxon-name><tp:taxon-name-part taxon-name-part-type="genus" reg="Argyrotaenia">Argyrotaenia</tp:taxon-name-part> <tp:taxon-name-part taxon-name-part-type="species" reg="ljungiana">ljungiana</tp:taxon-name-part></tp:taxon-name></italic> (Thunberg, 1797) (= <italic>pulchellana</italic> Haworth, 1811).</p><table-wrap id="T8" position="float" orientation="portrait"><label>Table 8.</label><caption><p>
                  <italic><tp:taxon-name><tp:taxon-name-part taxon-name-part-type="genus" reg="Tranosemella">Tranosemella</tp:taxon-name-part> <tp:taxon-name-part taxon-name-part-type="species" reg="praerogator">praerogator</tp:taxon-name-part></tp:taxon-name></italic> (Linnaeus): percentages of parasitism on the European grapevine moth reported in Italy by different authors.</p></caption><table id="TID0E2BCK" rules="all"><tbody><tr><th rowspan="1" colspan="1">Author/s and publication year</th><th rowspan="1" colspan="1">Italian Region/ Locality</th><th rowspan="1" colspan="1">Year</th><th rowspan="1" colspan="1">1<sup>st</sup> generation (antophagous)</th><th rowspan="1" colspan="1">2<sup>nd</sup> generation (carpophagous)</th><th rowspan="1" colspan="1">3<sup>rd</sup> generation (carpophagous)</th></tr><tr><td rowspan="1" colspan="1">
                      <xref ref-type="bibr" rid="B87">Marchesini and Dalla Montà 1994</xref>
                    </td><td rowspan="1" colspan="1">Veneto/ Pernumia (PD)</td><td rowspan="1" colspan="1">1988</td><td rowspan="1" colspan="1">–</td><td rowspan="1" colspan="1">–</td><td rowspan="1" colspan="1">0</td></tr><tr><td rowspan="1" colspan="1">
                      <xref ref-type="bibr" rid="B87">Marchesini and Dalla Montà 1994</xref>
                    </td><td rowspan="1" colspan="1">Veneto/ Pernumia (PD)</td><td rowspan="1" colspan="1">1989</td><td rowspan="1" colspan="1">8.7</td><td rowspan="1" colspan="1">0.35</td><td rowspan="1" colspan="1">0</td></tr><tr><td rowspan="1" colspan="1">
                      <xref ref-type="bibr" rid="B87">Marchesini and Dalla Montà 1994</xref>
                    </td><td rowspan="1" colspan="1">Veneto/ Pernumia (PD)</td><td rowspan="1" colspan="1">1990</td><td rowspan="1" colspan="1">9.8</td><td rowspan="1" colspan="1">4.13</td><td rowspan="1" colspan="1">0</td></tr><tr><td rowspan="1" colspan="1">
                      <xref ref-type="bibr" rid="B87">Marchesini and Dalla Montà 1994</xref>
                    </td><td rowspan="1" colspan="1">Veneto/ Pernumia (PD)</td><td rowspan="1" colspan="1">1991</td><td rowspan="1" colspan="1">23.76</td><td rowspan="1" colspan="1">5.37</td><td rowspan="1" colspan="1">0</td></tr><tr><td rowspan="1" colspan="1">
                      <xref ref-type="bibr" rid="B87">Marchesini and Dalla Montà 1994</xref>
                    </td><td rowspan="1" colspan="1">Veneto/ Pernumia (PD)</td><td rowspan="1" colspan="1">1992</td><td rowspan="1" colspan="1">5.23</td><td rowspan="1" colspan="1">0.19</td><td rowspan="1" colspan="1">0</td></tr><tr><td rowspan="1" colspan="1">
                      <xref ref-type="bibr" rid="B87">Marchesini and Dalla Montà 1994</xref>
                    </td><td rowspan="1" colspan="1">Veneto/ Colognola (VR)</td><td rowspan="1" colspan="1">1989</td><td rowspan="1" colspan="1">–</td><td rowspan="1" colspan="1">–</td><td rowspan="1" colspan="1">0</td></tr><tr><td rowspan="1" colspan="1">
                      <xref ref-type="bibr" rid="B87">Marchesini and Dalla Montà 1994</xref>
                    </td><td rowspan="1" colspan="1">Veneto/ Colognola (VR)</td><td rowspan="1" colspan="1">1990</td><td rowspan="1" colspan="1">30.4</td><td rowspan="1" colspan="1">20.9</td><td rowspan="1" colspan="1">0</td></tr><tr><td rowspan="1" colspan="1">
                      <xref ref-type="bibr" rid="B87">Marchesini and Dalla Montà 1994</xref>
                    </td><td rowspan="1" colspan="1">Veneto/ Colognola (VR)</td><td rowspan="1" colspan="1">1991</td><td rowspan="1" colspan="1">15.56</td><td rowspan="1" colspan="1">2.08</td><td rowspan="1" colspan="1">0</td></tr><tr><td rowspan="1" colspan="1">
                      <xref ref-type="bibr" rid="B87">Marchesini and Dalla Montà 1994</xref>
                    </td><td rowspan="1" colspan="1">Veneto/ Colognola (VR)</td><td rowspan="1" colspan="1">1992</td><td rowspan="1" colspan="1">17.3</td><td rowspan="1" colspan="1">4.83</td><td rowspan="1" colspan="1">0</td></tr><tr><td rowspan="1" colspan="1">
                      <xref ref-type="bibr" rid="B87">Marchesini and Dalla Montà 1994</xref>; <xref ref-type="bibr" rid="B85">Marchesini 2007</xref></td><td rowspan="1" colspan="1">Veneto/ Valpolicella (VR)</td><td rowspan="1" colspan="1">1992 (1)</td><td rowspan="1" colspan="1">17.3/6.52</td><td rowspan="1" colspan="1">4.83/0</td><td rowspan="1" colspan="1">0/0</td></tr><tr><td rowspan="1" colspan="1">
                      <xref ref-type="bibr" rid="B84">Marchesini 2006</xref> and <xref ref-type="bibr" rid="B85">2007</xref></td><td rowspan="1" colspan="1">Veneto</td><td rowspan="1" colspan="1">2000 (2)</td><td rowspan="1" colspan="1">–</td><td rowspan="1" colspan="1">1.3/0.6</td><td rowspan="1" colspan="1">0/0</td></tr><tr><td rowspan="1" colspan="1">
                      <xref ref-type="bibr" rid="B24">Colombera et al. 2001</xref>
                    </td><td rowspan="1" colspan="1">Piedmont/ Caravino IPM</td><td rowspan="1" colspan="1">1998</td><td rowspan="1" colspan="1">0</td><td rowspan="1" colspan="1">0</td><td rowspan="1" colspan="1">does not occur</td></tr><tr><td rowspan="1" colspan="1">
                      <xref ref-type="bibr" rid="B24">Colombera et al. 2001</xref>
                    </td><td rowspan="1" colspan="1">Piedmont/ Caravino IPM</td><td rowspan="1" colspan="1">1999</td><td rowspan="1" colspan="1">0.87*</td><td rowspan="1" colspan="1">0</td><td rowspan="1" colspan="1">does not occur</td></tr><tr><td rowspan="1" colspan="1">
                      <xref ref-type="bibr" rid="B24">Colombera et al. 2001</xref>
                    </td><td rowspan="1" colspan="1">Piedmont/Settimo Vittone</td><td rowspan="1" colspan="1">1998</td><td rowspan="1" colspan="1">0</td><td rowspan="1" colspan="1">0</td><td rowspan="1" colspan="1">does not occur</td></tr><tr><td rowspan="1" colspan="1">
                      <xref ref-type="bibr" rid="B24">Colombera et al. 2001</xref>
                    </td><td rowspan="1" colspan="1">Piedmont/Settimo Vittone</td><td rowspan="1" colspan="1">1999</td><td rowspan="1" colspan="1">0.31*</td><td rowspan="1" colspan="1">0</td><td rowspan="1" colspan="1">does not occur</td></tr></tbody></table><table-wrap-foot><fn><p>* recalculations on the basis of data provided by the authors.</p></fn></table-wrap-foot></table-wrap></tp:treatment-sec><tp:treatment-sec sec-type="Taxonomic notes" id="SECID0ETTCM"><title>Taxonomic notes.</title><p>As already mentioned by some authors (<xref ref-type="bibr" rid="B108">Roman 1932</xref>, <xref ref-type="bibr" rid="B151">Yu and Horstmann 1997</xref>, <xref ref-type="bibr" rid="B63">Horstmann 2006</xref>), the name “<italic>praerogator</italic>” Linnaeus has been used in the past to indicate <italic><tp:taxon-name><tp:taxon-name-part taxon-name-part-type="genus" reg="Dyspetes">Dyspetes</tp:taxon-name-part></tp:taxon-name></italic> <xref ref-type="bibr" rid="B42">Förster 1869</xref> [<italic><tp:taxon-name><tp:taxon-name-part taxon-name-part-type="genus" reg="Dyspetes">Dyspetes</tp:taxon-name-part> <tp:taxon-name-part taxon-name-part-type="species" reg="praerogator">praerogator</tp:taxon-name-part></tp:taxon-name></italic> Thomson, 1883 unavailable name for <italic><tp:taxon-name><tp:taxon-name-part taxon-name-part-type="genus" reg="Dyspetes">D.</tp:taxon-name-part> <tp:taxon-name-part taxon-name-part-type="species" reg="luteomarginatus">luteomarginatus</tp:taxon-name-part></tp:taxon-name></italic> Habermehl, 1925] (<tp:taxon-name><tp:taxon-name-part taxon-name-part-type="family">Ichneumonidae</tp:taxon-name-part></tp:taxon-name> <tp:taxon-name><tp:taxon-name-part taxon-name-part-type="subfamily">Tryphoninae</tp:taxon-name-part></tp:taxon-name>). <xref ref-type="bibr" rid="B49">Gravenhorst (1829)</xref> attributed the Linnean species to the genus <italic><tp:taxon-name><tp:taxon-name-part taxon-name-part-type="genus" reg="Tryphon">Tryphon</tp:taxon-name-part></tp:taxon-name></italic>, perhaps following the indication of <xref ref-type="bibr" rid="B35">Fabricius (1804)</xref>, who assigned it to the genus <italic><tp:taxon-name><tp:taxon-name-part taxon-name-part-type="genus" reg="Bassus">Bassus</tp:taxon-name-part></tp:taxon-name></italic>. <xref ref-type="bibr" rid="B108">Roman (1932)</xref>, studying the types of Linnaeus, assigned the species to the genus <italic><tp:taxon-name><tp:taxon-name-part taxon-name-part-type="genus" reg="Angitia">Angitia</tp:taxon-name-part></tp:taxon-name></italic> Holmgren, 1859, hypothesizing the synonymy with <italic><tp:taxon-name><tp:taxon-name-part taxon-name-part-type="genus" reg="Angitia">Angitia</tp:taxon-name-part> <tp:taxon-name-part taxon-name-part-type="species" reg="armillata">armillata</tp:taxon-name-part></tp:taxon-name></italic> (Gravenhorst) [recte <italic><tp:taxon-name><tp:taxon-name-part taxon-name-part-type="genus" reg="Diadegma">Diadegma</tp:taxon-name-part> <tp:taxon-name-part taxon-name-part-type="species" reg="armillata">armillata</tp:taxon-name-part></tp:taxon-name></italic> (Gravenhorst, 1829)]. <xref ref-type="bibr" rid="B57">Horstmann (1973)</xref> initially assigned this species to the genus <italic><tp:taxon-name><tp:taxon-name-part taxon-name-part-type="genus" reg="Diadegma">Diadegma</tp:taxon-name-part></tp:taxon-name></italic>, while <xref ref-type="bibr" rid="B142">Townes (1971)</xref> included it in the related genus <italic><tp:taxon-name><tp:taxon-name-part taxon-name-part-type="genus" reg="Tranosema">Tranosema</tp:taxon-name-part></tp:taxon-name></italic> Förster, 1869. Later, <xref ref-type="bibr" rid="B59">Horstmann (1978)</xref> moved the species to the genus <italic><tp:taxon-name><tp:taxon-name-part taxon-name-part-type="genus" reg="Tranosemella">Tranosemella</tp:taxon-name-part></tp:taxon-name></italic> Horstmann.</p><fig id="F8" position="float" orientation="portrait"><label>Figure 8.</label><caption><p>
                  <italic><tp:taxon-name><tp:taxon-name-part taxon-name-part-type="genus" reg="Tranosemella">Tranosemella</tp:taxon-name-part> <tp:taxon-name-part taxon-name-part-type="species" reg="praerogator">praerogator</tp:taxon-name-part></tp:taxon-name></italic> (Linnaeus, 1758) (Female: Hallig Oland, August 13–September 9, 1964, ex <italic><tp:taxon-name><tp:taxon-name-part taxon-name-part-type="genus" reg="Clepsis">Clepsis</tp:taxon-name-part> <tp:taxon-name-part taxon-name-part-type="species" reg="spectrana">spectrana</tp:taxon-name-part></tp:taxon-name></italic> Treitschke; male: D, Ostfriesischen Inseln, Mollum Memmert, July 27–August 3, 1985, leg. V. Haeseler; ZSM). <bold>A</bold> female habitus lateral view <bold>B</bold> male habitus lateral view <bold>C</bold> female propodeum and metasoma dorsal view <bold>D</bold> male head dorsal view <bold>E</bold> cells and veins of half proximal part of hind wing of female <bold>F</bold> female propodeum dorsal view.</p></caption><graphic xmlns:xlink="http://www.w3.org/1999/xlink" xlink:href="zookeys-772-047-g008.jpg" position="float" orientation="portrait" xlink:type="simple" id="oo_215402.jpg"/></fig></tp:treatment-sec><ref-list><ref id="B27"><mixed-citation xmlns:xlink="http://www.w3.org/1999/xlink" xlink:type="simple">
          <person-group><name name-style="western"><surname>Dalla Montà</surname><given-names>L</given-names></name><name name-style="western"><surname>Marchesini</surname><given-names>E</given-names></name><name name-style="western"><surname>Bagnoli</surname><given-names>B</given-names></name><name name-style="western"><surname>Goggioli</surname><given-names>D</given-names></name></person-group> (<year>1993</year>) Observations sur les ennemis naturels du ver de la grappe <italic><tp:taxon-name><tp:taxon-name-part taxon-name-part-type="genus">Lobesia</tp:taxon-name-part> <tp:taxon-name-part taxon-name-part-type="species">botrana</tp:taxon-name-part></tp:taxon-name></italic> (Den. et Schiff.) en Vénétie et en Toscane. Meeting of the IOBC/WPRS Working Group “Integrated control in viticulture”, Bordeaux, France, 2–5 March 1993 (abstract).</mixed-citation></ref><ref id="B87"><mixed-citation xmlns:xlink="http://www.w3.org/1999/xlink" xlink:type="simple">
          <person-group><name name-style="western"><surname>Marchesini</surname><given-names>E</given-names></name><name name-style="western"><surname>Dalla Montà</surname><given-names>L</given-names></name></person-group> (<year>1994</year>) <article-title>Observations on natural enemies of <italic><tp:taxon-name><tp:taxon-name-part taxon-name-part-type="genus">Lobesia</tp:taxon-name-part> <tp:taxon-name-part taxon-name-part-type="species">botrana</tp:taxon-name-part></tp:taxon-name></italic> (Den. et Schiff.) (<tp:taxon-name><tp:taxon-name-part taxon-name-part-type="order">Lepidoptera</tp:taxon-name-part></tp:taxon-name> <tp:taxon-name><tp:taxon-name-part taxon-name-part-type="family">Tortricidae</tp:taxon-name-part></tp:taxon-name>) in Venetian vineyards.</article-title> <source>Bollettino di Zoologia Agraria e di Bachicultura, serie II,</source> <volume>26</volume>(<issue>2</issue>): <fpage>201</fpage>–<lpage>230</lpage>.</mixed-citation></ref><ref id="B88"><mixed-citation xmlns:xlink="http://www.w3.org/1999/xlink" xlink:type="simple">
          <person-group><name name-style="western"><surname>Marchesini</surname><given-names>E</given-names></name><name name-style="western"><surname>Dalla Montà</surname><given-names>L</given-names></name></person-group> (<year>1998</year>) <article-title>I nemici naturali della tignoletta dell’uva nei vigneti del Veneto.</article-title> <source>Informatore Fitopatologico</source> <volume>1998</volume>(<issue>9</issue>): <fpage>3</fpage>–<lpage>10</lpage>.</mixed-citation></ref><ref id="B26"><mixed-citation xmlns:xlink="http://www.w3.org/1999/xlink" xlink:type="simple">
          <person-group><name name-style="western"><surname>Coscollá</surname><given-names>R</given-names></name></person-group> (<year>1997</year>) <source>La polilla del racimo de la vid (<italic><tp:taxon-name><tp:taxon-name-part taxon-name-part-type="genus">Lobesia</tp:taxon-name-part> <tp:taxon-name-part taxon-name-part-type="species">botrana</tp:taxon-name-part></tp:taxon-name></italic> Den. y Schiff.).</source> <publisher-name>Generalitat Valenciana</publisher-name>, <publisher-loc>Consejerfa de Agricultura, Pesca y Alimentación, Valencia, Spain</publisher-loc>, <size units="page">613 pp</size>.</mixed-citation></ref><ref id="B24"><mixed-citation xmlns:xlink="http://www.w3.org/1999/xlink" xlink:type="simple">
          <person-group><name name-style="western"><surname>Colombera</surname><given-names>S</given-names></name><name name-style="western"><surname>Alma</surname><given-names>A</given-names></name><name name-style="western"><surname>Arzone</surname><given-names>A</given-names></name></person-group> (<year>2001</year>) <article-title>Comparison between the parasitoids of <italic><tp:taxon-name><tp:taxon-name-part taxon-name-part-type="genus">Lobesia</tp:taxon-name-part> <tp:taxon-name-part taxon-name-part-type="species">botrana</tp:taxon-name-part></tp:taxon-name></italic> and <italic><tp:taxon-name><tp:taxon-name-part taxon-name-part-type="genus">Eupoecilia</tp:taxon-name-part> <tp:taxon-name-part taxon-name-part-type="species">ambiguella</tp:taxon-name-part></tp:taxon-name></italic> in conventional and integrated vineyards.</article-title> <source>IOBC/WPRS Bulletin</source> <volume>24</volume>(<issue>7</issue>): <fpage>91</fpage>–<lpage>96</lpage>.</mixed-citation></ref><ref id="B89"><mixed-citation xmlns:xlink="http://www.w3.org/1999/xlink" xlink:type="simple">
          <person-group><name name-style="western"><surname>Marchesini</surname><given-names>E</given-names></name><name name-style="western"><surname>Dalla Montà</surname><given-names>L</given-names></name><name name-style="western"><surname>Sancassani</surname><given-names>GP</given-names></name></person-group> (<year>2006</year>) I limitatori naturali delle tignole nell’agroecosistema Vigneto. In: Regione Emilia-Romagna, CRPV: La difesa della vite dalla tignoletta, Bologna 13 novembre 2006: 10–16.</mixed-citation></ref><ref id="B85"><mixed-citation xmlns:xlink="http://www.w3.org/1999/xlink" xlink:type="simple">
          <person-group><name name-style="western"><surname>Marchesini</surname><given-names>E</given-names></name></person-group> (<year>2007</year>) <article-title>I limitatori naturali della tignoletta nell’agroecosistema vigneto.</article-title> In: <person-group><name name-style="western"><surname>Anfora</surname><given-names>G</given-names></name><name name-style="western"><surname>Angeli</surname><given-names>G</given-names></name><name name-style="western"><surname>Baldessari</surname><given-names>M</given-names></name></person-group> (<role>eds</role>) <issue-title>Le tignole della vite.</issue-title> <source>Agricoltura Integrata, Istituto Agrario di San Michele dell’Adige</source>, <fpage>40</fpage>–<lpage>55</lpage>.</mixed-citation></ref><ref id="B150"><mixed-citation xmlns:xlink="http://www.w3.org/1999/xlink" xlink:type="simple">
          <person-group><name name-style="western"><surname>Yu</surname><given-names>DSK</given-names></name><name name-style="western"><surname>Achterberg</surname><given-names>C van</given-names></name><name name-style="western"><surname>Horstmann</surname><given-names>K</given-names></name></person-group> (<year>2012</year>) Taxapad 2012, <tp:taxon-name><tp:taxon-name-part taxon-name-part-type="superfamily">Ichneumonoidea</tp:taxon-name-part></tp:taxon-name> 2011. Database on flash-drive. Ottawa. Available from: Yu DSK (1997–2012) Home of <tp:taxon-name><tp:taxon-name-part taxon-name-part-type="superfamily">Ichneumonoidea</tp:taxon-name-part></tp:taxon-name>. <ext-link xlink:type="simple" ext-link-type="uri" xlink:href="http://www.taxapad.com">http://www.taxapad.com</ext-link> [accessed: January 13, 2018]</mixed-citation></ref><ref id="B94"><mixed-citation xmlns:xlink="http://www.w3.org/1999/xlink" xlink:type="simple">
          <person-group><name name-style="western"><surname>Morley</surname><given-names>C</given-names></name></person-group> (<year>1913</year>) <source>The fauna of British India including Ceylon and Burma. <tp:taxon-name><tp:taxon-name-part taxon-name-part-type="order">Hymenoptera</tp:taxon-name-part></tp:taxon-name>, Vol.3. <tp:taxon-name><tp:taxon-name-part taxon-name-part-type="family">Ichneumonidae</tp:taxon-name-part></tp:taxon-name>.</source> <publisher-name>London</publisher-name>, <publisher-loc>British Museum</publisher-loc>, <size units="page">531 pp</size>.</mixed-citation></ref><ref id="B84"><mixed-citation xmlns:xlink="http://www.w3.org/1999/xlink" xlink:type="simple">
          <person-group><name name-style="western"><surname>Marchesini</surname><given-names>E</given-names></name></person-group> (<year>2006</year>) <source>I limitatori naturali delle tignole dell’uva nell'agro-ecosistema vigneto.</source> <publisher-name>Vitebio</publisher-name>, <publisher-loc>relazione 10</publisher-loc>, <size units="page">6 pp</size>.</mixed-citation></ref><ref id="B146"><mixed-citation xmlns:xlink="http://www.w3.org/1999/xlink" xlink:type="simple">
          <person-group><name name-style="western"><surname>Villemant</surname><given-names>C</given-names></name><name name-style="western"><surname>Delvare</surname><given-names>G</given-names></name><name name-style="western"><surname>Martinez</surname><given-names>M</given-names></name><name name-style="western"><surname>Sentenac</surname><given-names>G</given-names></name><name name-style="western"><surname>Kuntzmann</surname><given-names>P</given-names></name></person-group> (<year>2011</year>) <article-title>Parasitoïdes de tordeuses.</article-title> In: <person-group><name name-style="western"><surname>Sentenac</surname><given-names>G</given-names></name></person-group> (<role>Ed.</role>) <issue-title>La faune auxiliaire des vignobles de France.</issue-title> <source>Editions France Agricole, Paris</source>, <fpage>119</fpage>–<lpage>140</lpage>.</mixed-citation></ref><ref id="B108"><mixed-citation xmlns:xlink="http://www.w3.org/1999/xlink" xlink:type="simple">
          <person-group><name name-style="western"><surname>Roman</surname><given-names>A</given-names></name></person-group> (<year>1932</year>) <article-title>The Linnean types of ichneumon flies.</article-title> <source>Entomologisk Tidskrift</source> <volume>53</volume>: <fpage>1</fpage>–<lpage>16</lpage>.</mixed-citation></ref><ref id="B151"><mixed-citation xmlns:xlink="http://www.w3.org/1999/xlink" xlink:type="simple">
          <person-group><name name-style="western"><surname>Yu</surname><given-names>DSK</given-names></name><name name-style="western"><surname>Horstmann</surname><given-names>K</given-names></name></person-group> (<year>1997</year>) <source>A Catalogue of the World <tp:taxon-name><tp:taxon-name-part taxon-name-part-type="family">Ichneumonidae</tp:taxon-name-part></tp:taxon-name> (<tp:taxon-name><tp:taxon-name-part taxon-name-part-type="order">Hymenoptera</tp:taxon-name-part></tp:taxon-name>).</source> <publisher-name>Memoirs of the American Entomological Institute 58</publisher-name>, <publisher-loc>parts 1+2</publisher-loc>, <size units="page">1558 pp</size>.</mixed-citation></ref><ref id="B63"><mixed-citation xmlns:xlink="http://www.w3.org/1999/xlink" xlink:type="simple">
          <person-group><name name-style="western"><surname>Horstmann</surname><given-names>K</given-names></name></person-group> (<year>2006</year>) <article-title>Revisionen von Schlupfwespen-Arten IX (<tp:taxon-name><tp:taxon-name-part taxon-name-part-type="order">Hymenoptera</tp:taxon-name-part></tp:taxon-name>, <tp:taxon-name><tp:taxon-name-part taxon-name-part-type="family">Ichneumonidae</tp:taxon-name-part></tp:taxon-name>).</article-title> <source>Mitteilungen der Münchner Entomologischen Gesellschaft</source> <volume>95</volume>: <fpage>75</fpage>–<lpage>86</lpage>.</mixed-citation></ref><ref id="B42"><mixed-citation xmlns:xlink="http://www.w3.org/1999/xlink" xlink:type="simple">
          <person-group><name name-style="western"><surname>Förster</surname><given-names>A</given-names></name></person-group> (<year>1869</year>) <article-title>Synopsis der Familien und Gattungen der Ichneumonen.</article-title> <source>Verhandlungen des Naturhistorischen Vereins der Preussischen Rheinlande und Westfalens</source> <volume>25</volume>: <fpage>135</fpage>–<lpage>221</lpage>.</mixed-citation></ref><ref id="B49"><mixed-citation xmlns:xlink="http://www.w3.org/1999/xlink" xlink:type="simple">
          <person-group><name name-style="western"><surname>Gravenhorst</surname><given-names>JLC</given-names></name></person-group> (<year>1829</year>) Ichneumonologia Europaea. Pars II. Vratislaviae, 989 pp.</mixed-citation></ref><ref id="B35"><mixed-citation xmlns:xlink="http://www.w3.org/1999/xlink" xlink:type="simple">
          <person-group><name name-style="western"><surname>Fabricius</surname><given-names>JC</given-names></name></person-group> (<year>1804</year>) Systema Piezatorum: secundum ordines, genera, species, adjectis synonymis, locis, observationibus, descriptionibus. Carolum Reichard, Brunsvigae, 439 + 32 pp.</mixed-citation></ref><ref id="B57"><mixed-citation xmlns:xlink="http://www.w3.org/1999/xlink" xlink:type="simple">
          <person-group><name name-style="western"><surname>Horstmann</surname><given-names>K</given-names></name></person-group> (<year>1973</year>) <article-title>Nachtrag zur Revision der europäischen <italic><tp:taxon-name><tp:taxon-name-part taxon-name-part-type="genus">Diadegma</tp:taxon-name-part></tp:taxon-name></italic>-Arten (<tp:taxon-name><tp:taxon-name-part taxon-name-part-type="order">Hymenoptera</tp:taxon-name-part></tp:taxon-name>: <tp:taxon-name><tp:taxon-name-part taxon-name-part-type="family">Ichneumonidae</tp:taxon-name-part></tp:taxon-name>).</article-title> <source>Beiträge zur Entomologie</source> <volume>23</volume>: <fpage>131</fpage>–<lpage>150</lpage>.</mixed-citation></ref><ref id="B142"><mixed-citation xmlns:xlink="http://www.w3.org/1999/xlink" xlink:type="simple">
          <person-group><name name-style="western"><surname>Townes</surname><given-names>HK</given-names></name></person-group> (<year>1971</year>) <article-title>The genera of <tp:taxon-name><tp:taxon-name-part taxon-name-part-type="family">Ichneumonidae</tp:taxon-name-part></tp:taxon-name>, part 4.</article-title> <source>Memoirs of the American Entomological Institute</source> <volume>17</volume>: <fpage>1</fpage>–<lpage>372</lpage>.</mixed-citation></ref><ref id="B59"><mixed-citation xmlns:xlink="http://www.w3.org/1999/xlink" xlink:type="simple">
          <person-group><name name-style="western"><surname>Horstmann</surname><given-names>K</given-names></name></person-group> (<year>1978</year>) <article-title>Bemerkungen zur Systematik einiger Gattungen der <tp:taxon-name><tp:taxon-name-part taxon-name-part-type="subfamily">Campopleginae</tp:taxon-name-part></tp:taxon-name>.</article-title> <source>Mitteilungen der Münchener Entomologischen Gesellschaft</source> <volume>67</volume>: <fpage>65</fpage>–<lpage>83</lpage>.</mixed-citation></ref></ref-list></tp:taxon-treatment>
