# Supplementary material for: Updated list of the insect parasitoids (Insecta, Hymenoptera) associated with Lobesia botrana (Denis & Schiffermüller, 1775) (Lepidoptera, Tortricidae) in Italy. 2. Hymenoptera, Ichneumonidae, Anomaloninae and Campopleginae
Source: Zookeys. 2018 Jul 6;(772):47–95. doi: 10.3897/zookeys.772.25288 (PMC6045682; doi:10.3897/zookeys.772.25288)
Supplement: XML Treatment for Venturia canescens [file zookeys.772.25288-treatment14.xml]

<!DOCTYPE tp:taxon-treatment
  PUBLIC "-//TaxonX//DTD Taxonomic Treatment Publishing DTD v0 20100105//EN" "tax-treatment-NSO.dtd">
<tp:taxon-treatment xmlns:tp="http://www.plazi.org/taxpub"><tp:treatment-meta><kwd-group><label>Taxon classification</label><kwd><named-content xmlns:xlink="http://www.w3.org/1999/xlink" content-type="kingdom">Animalia</named-content></kwd><kwd><named-content xmlns:xlink="http://www.w3.org/1999/xlink" content-type="order">Hymenoptera</named-content></kwd><kwd><named-content xmlns:xlink="http://www.w3.org/1999/xlink" content-type="family">Ichneumonidae</named-content></kwd></kwd-group><mixed-citation publication-type="journal"><person-group><name><surname>Scaramozzino</surname><given-names>Pier Luigi</given-names></name><name><surname>Giovanni</surname><given-names>Filippo Di</given-names></name><name><surname>Loni</surname><given-names>Augusto</given-names></name><name><surname>Ricciardi</surname><given-names>Renato</given-names></name><name><surname>Lucchi</surname><given-names>Andrea</given-names></name></person-group><article-title>Updated list of the insect parasitoids (<tp:taxon-name><tp:taxon-name-part taxon-name-part-type="class">Insecta</tp:taxon-name-part></tp:taxon-name>, <tp:taxon-name><tp:taxon-name-part taxon-name-part-type="order">Hymenoptera</tp:taxon-name-part></tp:taxon-name>) associated with <italic><tp:taxon-name><tp:taxon-name-part taxon-name-part-type="genus" reg="Lobesia">Lobesia</tp:taxon-name-part> <tp:taxon-name-part taxon-name-part-type="species" reg="botrana">botrana</tp:taxon-name-part></tp:taxon-name></italic> (Denis &amp; Schiffermüller, 1775) (<tp:taxon-name><tp:taxon-name-part taxon-name-part-type="order">Lepidoptera</tp:taxon-name-part></tp:taxon-name>, <tp:taxon-name><tp:taxon-name-part taxon-name-part-type="family">Tortricidae</tp:taxon-name-part></tp:taxon-name>) in Italy. 2. <tp:taxon-name><tp:taxon-name-part taxon-name-part-type="order">Hymenoptera</tp:taxon-name-part></tp:taxon-name>, <tp:taxon-name><tp:taxon-name-part taxon-name-part-type="family">Ichneumonidae</tp:taxon-name-part></tp:taxon-name>, <tp:taxon-name><tp:taxon-name-part taxon-name-part-type="subfamily">Anomaloninae</tp:taxon-name-part></tp:taxon-name> and <tp:taxon-name><tp:taxon-name-part taxon-name-part-type="subfamily">Campopleginae</tp:taxon-name-part></tp:taxon-name></article-title><source>Zookeys</source><day>6</day><month>7</month><year>2018</year><volume>2018</volume><issue>772</issue><fpage>47</fpage><lpage>95</lpage><pub-id pub-id-type="doi">10.3897/zookeys.772.25288</pub-id></mixed-citation></tp:treatment-meta><tp:nomenclature><tp:taxon-name>
              <tp:taxon-name-part taxon-name-part-type="genus" reg="Venturia">Venturia</tp:taxon-name-part>
              <tp:taxon-name-part taxon-name-part-type="species" reg="canescens">canescens</tp:taxon-name-part>
            </tp:taxon-name><tp:taxon-authority>(Gravenhorst, 1829)</tp:taxon-authority><tp:nomenclature-citation-list><tp:nomenclature-citation><tp:taxon-name>
                  <tp:taxon-name-part taxon-name-part-type="genus" reg="Venturia">Venturia</tp:taxon-name-part> <tp:taxon-name-part taxon-name-part-type="species" reg="canescens">canescens</tp:taxon-name-part></tp:taxon-name><comment>: <xref ref-type="bibr" rid="B87">Marchesini and Dalla Montà 1994</xref>: 205, <xref ref-type="bibr" rid="B88">1998</xref>: 3.</comment></tp:nomenclature-citation></tp:nomenclature-citation-list></tp:nomenclature><tp:treatment-sec sec-type="distribution" id="SECID0E12CM"><title>Italian distribution of reared parasitoids.</title><p>Veneto: <xref ref-type="bibr" rid="B87">Marchesini and Dalla Montà 1994</xref>, <xref ref-type="bibr" rid="B88">1998</xref>.</p></tp:treatment-sec><tp:treatment-sec sec-type="distribution" id="SECID0EI3CM"><title>Distribution.</title><p>The genus <italic><tp:taxon-name><tp:taxon-name-part taxon-name-part-type="genus" reg="Venturia">Venturia</tp:taxon-name-part></tp:taxon-name></italic> Schrottky, 1902 is represented by 136 species (<xref ref-type="bibr" rid="B150">Yu et al. 2012</xref>), five of which are present in Europe (<xref ref-type="bibr" rid="B157">Zwakhals and van Achterberg 2017</xref>). <italic><tp:taxon-name><tp:taxon-name-part taxon-name-part-type="genus" reg="Venturia">Venturia</tp:taxon-name-part> <tp:taxon-name-part taxon-name-part-type="species" reg="canescens">canescens</tp:taxon-name-part></tp:taxon-name></italic> is considered a cosmopolitan species, its distribution being related to grain trade and other stored products. In temperate and tropic areas around the world, it is most often found in buildings where grains or flour are stored (<xref ref-type="bibr" rid="B18">Carlson 1979</xref>).</p></tp:treatment-sec><tp:treatment-sec sec-type="host" id="SECID0EI4CM"><title>Host range.</title><p>
              <italic><tp:taxon-name><tp:taxon-name-part taxon-name-part-type="genus" reg="Venturia">Venturia</tp:taxon-name-part> <tp:taxon-name-part taxon-name-part-type="species" reg="canescens">canescens</tp:taxon-name-part></tp:taxon-name></italic> is a koinobiont endoparasitoid that lives on larvae of various Lepidopteran species feeding on stored goods, such as <italic><tp:taxon-name><tp:taxon-name-part taxon-name-part-type="genus" reg="Ephestia">Ephestia</tp:taxon-name-part> <tp:taxon-name-part taxon-name-part-type="species" reg="kuehniella">kuehniella</tp:taxon-name-part></tp:taxon-name></italic> (Zeller, 1879), <italic><tp:taxon-name><tp:taxon-name-part taxon-name-part-type="genus" reg="Plodia">Plodia</tp:taxon-name-part> <tp:taxon-name-part taxon-name-part-type="species" reg="interpunctella">interpunctella</tp:taxon-name-part></tp:taxon-name></italic> (Hübner, 1813), <italic><tp:taxon-name><tp:taxon-name-part taxon-name-part-type="genus" reg="Cadra">Cadra</tp:taxon-name-part></tp:taxon-name></italic> spp. Walker, <italic><tp:taxon-name><tp:taxon-name-part taxon-name-part-type="genus" reg="Apomyelois">Apomyelois</tp:taxon-name-part> <tp:taxon-name-part taxon-name-part-type="species" reg="ceratoniae">ceratoniae</tp:taxon-name-part></tp:taxon-name></italic> (Zeller, 1839), <italic><tp:taxon-name><tp:taxon-name-part taxon-name-part-type="genus" reg="Galleria">Galleria</tp:taxon-name-part> <tp:taxon-name-part taxon-name-part-type="species" reg="mellonella">mellonella</tp:taxon-name-part></tp:taxon-name></italic> (Linnaeus, 1758) and <italic><tp:taxon-name><tp:taxon-name-part taxon-name-part-type="genus" reg="Ostrinia">Ostrinia</tp:taxon-name-part> <tp:taxon-name-part taxon-name-part-type="species" reg="nubilalis">nubilalis</tp:taxon-name-part></tp:taxon-name></italic> (Hübner, 1796) (<tp:taxon-name><tp:taxon-name-part taxon-name-part-type="family">Pyralidae</tp:taxon-name-part></tp:taxon-name>), <italic><tp:taxon-name><tp:taxon-name-part taxon-name-part-type="genus" reg="Nemapogon">Nemapogon</tp:taxon-name-part> <tp:taxon-name-part taxon-name-part-type="species" reg="granella">granella</tp:taxon-name-part></tp:taxon-name></italic> (Linnaeus, 1758) (<tp:taxon-name><tp:taxon-name-part taxon-name-part-type="family">Tineidae</tp:taxon-name-part></tp:taxon-name>), <italic><tp:taxon-name><tp:taxon-name-part taxon-name-part-type="genus" reg="Phthorimaea">Phthorimaea</tp:taxon-name-part> <tp:taxon-name-part taxon-name-part-type="species" reg="operculella">operculella</tp:taxon-name-part></tp:taxon-name></italic> (Zeller, 1873) (<tp:taxon-name><tp:taxon-name-part taxon-name-part-type="family">Gelechiidae</tp:taxon-name-part></tp:taxon-name>), <italic><tp:taxon-name><tp:taxon-name-part taxon-name-part-type="genus" reg="Prays">Prays</tp:taxon-name-part> <tp:taxon-name-part taxon-name-part-type="species" reg="citri">citri</tp:taxon-name-part></tp:taxon-name></italic> Millière, 1873 (<tp:taxon-name><tp:taxon-name-part taxon-name-part-type="family">Yponomeutidae</tp:taxon-name-part></tp:taxon-name>), <italic><tp:taxon-name><tp:taxon-name-part taxon-name-part-type="genus" reg="Grapholita">Grapholita</tp:taxon-name-part> <tp:taxon-name-part taxon-name-part-type="species" reg="funebrana">funebrana</tp:taxon-name-part></tp:taxon-name></italic> (Treitschke, 1835) (<tp:taxon-name><tp:taxon-name-part taxon-name-part-type="family">Tortricidae</tp:taxon-name-part></tp:taxon-name>) and some <tp:taxon-name><tp:taxon-name-part taxon-name-part-type="family">Noctuidae</tp:taxon-name-part></tp:taxon-name>, for a total of 22 host species (<xref ref-type="bibr" rid="B150">Yu et al. 2012</xref>).</p></tp:treatment-sec><tp:treatment-sec sec-type="Ecological role" id="SECID0EFCDM"><title>Ecological role.</title><p>
              <italic><tp:taxon-name><tp:taxon-name-part taxon-name-part-type="genus" reg="Venturia">Venturia</tp:taxon-name-part> <tp:taxon-name-part taxon-name-part-type="species" reg="canescens">canescens</tp:taxon-name-part></tp:taxon-name></italic> was first found associated to <italic><tp:taxon-name><tp:taxon-name-part taxon-name-part-type="genus" reg="Lobesia">L.</tp:taxon-name-part> <tp:taxon-name-part taxon-name-part-type="species" reg="botrana">botrana</tp:taxon-name-part></tp:taxon-name></italic> in Veneto by <xref ref-type="bibr" rid="B87">Marchesini and Dalla Montà (1994)</xref>, who obtained few specimens from the third generation larvae. <xref ref-type="bibr" rid="B134">Thiéry et al. (2001)</xref> recorded this species in the Bordeaux region, where females attack the mature caterpillar of <abbrev xmlns:xlink="http://www.w3.org/1999/xlink" xlink:title="European grapevine moth" id="ABBRID0EJDDM" xlink:type="simple">EGVM</abbrev> and the larva weaves its pupal cocoon inside or outside of the host’s larval skin (<xref ref-type="bibr" rid="B146">Villemant et al. 2011</xref>). A <italic><tp:taxon-name><tp:taxon-name-part taxon-name-part-type="genus" reg="Venturia">Venturia</tp:taxon-name-part></tp:taxon-name></italic> sp. also emerged for 3<sup>rd</sup> generation larvae of <italic><tp:taxon-name><tp:taxon-name-part taxon-name-part-type="genus" reg="Lobesia">L.</tp:taxon-name-part> <tp:taxon-name-part taxon-name-part-type="species" reg="botrana">botrana</tp:taxon-name-part></tp:taxon-name></italic> in the Aegean Region of Turkey (<xref ref-type="bibr" rid="B72">Koclu et al. 2005</xref>). It is considered an occasional parasitoid of <italic><tp:taxon-name><tp:taxon-name-part taxon-name-part-type="genus" reg="Lobesia">L.</tp:taxon-name-part> <tp:taxon-name-part taxon-name-part-type="species" reg="botrana">botrana</tp:taxon-name-part></tp:taxon-name></italic>, of rather marginal importance (<xref ref-type="bibr" rid="B146">Villemant et al. 2011</xref>). Biological, ethological, and morphological information about this species have been provided by <xref ref-type="bibr" rid="B44">Frilli (1965)</xref> under the name of <italic><tp:taxon-name><tp:taxon-name-part taxon-name-part-type="genus" reg="Devorgilla">Devorgilla</tp:taxon-name-part> <tp:taxon-name-part taxon-name-part-type="species" reg="canescens">canescens</tp:taxon-name-part></tp:taxon-name></italic>.</p></tp:treatment-sec><tp:treatment-sec sec-type="Taxonomic notes" id="SECID0EHFDM"><title>Taxonomic notes.</title><p>This species, very common and with a very wide geographical distribution, has been repeatedly described with different names and assigned to different genera. The list of synonymies and generic combinations is very long and can be found in <xref ref-type="bibr" rid="B44">Frilli (1965)</xref>, <xref ref-type="bibr" rid="B18">Carlson (1979)</xref>, <xref ref-type="bibr" rid="B151">Yu and Horstmann (1997)</xref>, and <xref ref-type="bibr" rid="B150">Yu et al. (2012)</xref>.</p></tp:treatment-sec><ref-list><ref id="B87"><mixed-citation xmlns:xlink="http://www.w3.org/1999/xlink" xlink:type="simple">
          <person-group><name name-style="western"><surname>Marchesini</surname><given-names>E</given-names></name><name name-style="western"><surname>Dalla Montà</surname><given-names>L</given-names></name></person-group> (<year>1994</year>) <article-title>Observations on natural enemies of <italic><tp:taxon-name><tp:taxon-name-part taxon-name-part-type="genus">Lobesia</tp:taxon-name-part> <tp:taxon-name-part taxon-name-part-type="species">botrana</tp:taxon-name-part></tp:taxon-name></italic> (Den. et Schiff.) (<tp:taxon-name><tp:taxon-name-part taxon-name-part-type="order">Lepidoptera</tp:taxon-name-part></tp:taxon-name> <tp:taxon-name><tp:taxon-name-part taxon-name-part-type="family">Tortricidae</tp:taxon-name-part></tp:taxon-name>) in Venetian vineyards.</article-title> <source>Bollettino di Zoologia Agraria e di Bachicultura, serie II,</source> <volume>26</volume>(<issue>2</issue>): <fpage>201</fpage>–<lpage>230</lpage>.</mixed-citation></ref><ref id="B88"><mixed-citation xmlns:xlink="http://www.w3.org/1999/xlink" xlink:type="simple">
          <person-group><name name-style="western"><surname>Marchesini</surname><given-names>E</given-names></name><name name-style="western"><surname>Dalla Montà</surname><given-names>L</given-names></name></person-group> (<year>1998</year>) <article-title>I nemici naturali della tignoletta dell’uva nei vigneti del Veneto.</article-title> <source>Informatore Fitopatologico</source> <volume>1998</volume>(<issue>9</issue>): <fpage>3</fpage>–<lpage>10</lpage>.</mixed-citation></ref><ref id="B150"><mixed-citation xmlns:xlink="http://www.w3.org/1999/xlink" xlink:type="simple">
          <person-group><name name-style="western"><surname>Yu</surname><given-names>DSK</given-names></name><name name-style="western"><surname>Achterberg</surname><given-names>C van</given-names></name><name name-style="western"><surname>Horstmann</surname><given-names>K</given-names></name></person-group> (<year>2012</year>) Taxapad 2012, <tp:taxon-name><tp:taxon-name-part taxon-name-part-type="superfamily">Ichneumonoidea</tp:taxon-name-part></tp:taxon-name> 2011. Database on flash-drive. Ottawa. Available from: Yu DSK (1997–2012) Home of <tp:taxon-name><tp:taxon-name-part taxon-name-part-type="superfamily">Ichneumonoidea</tp:taxon-name-part></tp:taxon-name>. <ext-link xlink:type="simple" ext-link-type="uri" xlink:href="http://www.taxapad.com">http://www.taxapad.com</ext-link> [accessed: January 13, 2018]</mixed-citation></ref><ref id="B157"><mixed-citation xmlns:xlink="http://www.w3.org/1999/xlink" xlink:type="simple">
          <person-group><name name-style="western"><surname>Zwakhals</surname><given-names>K</given-names></name><name name-style="western"><surname>Achterberg</surname><given-names>C van</given-names></name></person-group> (<year>2017</year>) Fauna Europaea: <tp:taxon-name><tp:taxon-name-part taxon-name-part-type="family">Ichneumonidae</tp:taxon-name-part></tp:taxon-name>. Fauna Europaea vers.2017.06 <ext-link xlink:type="simple" ext-link-type="uri" xlink:href="http://fauna-eu.org">http://fauna-eu.org</ext-link></mixed-citation></ref><ref id="B18"><mixed-citation xmlns:xlink="http://www.w3.org/1999/xlink" xlink:type="simple">
          <person-group><name name-style="western"><surname>Carlson</surname><given-names>RW</given-names></name></person-group> (<year>1979</year>) <article-title>Family <tp:taxon-name><tp:taxon-name-part taxon-name-part-type="family">Ichneumonidae</tp:taxon-name-part></tp:taxon-name>. <tp:taxon-name><tp:taxon-name-part taxon-name-part-type="family">Stephanidae</tp:taxon-name-part></tp:taxon-name>.</article-title> In: <person-group><name name-style="western"><surname>Krombein</surname><given-names>KV</given-names></name><name name-style="western"><surname>Hurd</surname><given-names>Jr PD</given-names></name><name name-style="western"><surname>Smith</surname><given-names>DR</given-names></name><name name-style="western"><surname>Burks</surname><given-names>BD</given-names></name></person-group> (<role>eds</role>) <issue-title>Catalog of Hymenoptera in America north of Mexico.</issue-title> <source>Smithsonian Institution Press Washington</source>, <fpage>315</fpage>–<lpage>741</lpage>.</mixed-citation></ref><ref id="B134"><mixed-citation xmlns:xlink="http://www.w3.org/1999/xlink" xlink:type="simple">
          <person-group><name name-style="western"><surname>Thiéry</surname><given-names>D</given-names></name><name name-style="western"><surname>Xuereb</surname><given-names>A</given-names></name><name name-style="western"><surname>Villemant</surname><given-names>C</given-names></name><name name-style="western"><surname>Sentenac</surname><given-names>G</given-names></name><name name-style="western"><surname>Delbac</surname><given-names>L</given-names></name><name name-style="western"><surname>Kuntzman</surname><given-names>P</given-names></name></person-group> (<year>2001</year>) <article-title>Les parasites de tordeuses de vignobles: apercu de quelques especes presentes dans 3 regions viticoles françaises.</article-title> <source>IOBC/WPRS Bulletin</source> <volume>24</volume>(<issue>7</issue>): <fpage>135</fpage>–<lpage>141</lpage>.</mixed-citation></ref><ref id="B146"><mixed-citation xmlns:xlink="http://www.w3.org/1999/xlink" xlink:type="simple">
          <person-group><name name-style="western"><surname>Villemant</surname><given-names>C</given-names></name><name name-style="western"><surname>Delvare</surname><given-names>G</given-names></name><name name-style="western"><surname>Martinez</surname><given-names>M</given-names></name><name name-style="western"><surname>Sentenac</surname><given-names>G</given-names></name><name name-style="western"><surname>Kuntzmann</surname><given-names>P</given-names></name></person-group> (<year>2011</year>) <article-title>Parasitoïdes de tordeuses.</article-title> In: <person-group><name name-style="western"><surname>Sentenac</surname><given-names>G</given-names></name></person-group> (<role>Ed.</role>) <issue-title>La faune auxiliaire des vignobles de France.</issue-title> <source>Editions France Agricole, Paris</source>, <fpage>119</fpage>–<lpage>140</lpage>.</mixed-citation></ref><ref id="B72"><mixed-citation xmlns:xlink="http://www.w3.org/1999/xlink" xlink:type="simple">
          <person-group><name name-style="western"><surname>Koclu</surname><given-names>T</given-names></name><name name-style="western"><surname>Altindisli</surname><given-names>FO</given-names></name><name name-style="western"><surname>Ozsemerci</surname><given-names>F</given-names></name></person-group> (<year>2005</year>) <article-title>The parasitoids of the European grapevine moth (<italic><tp:taxon-name><tp:taxon-name-part taxon-name-part-type="genus">Lobesia</tp:taxon-name-part> <tp:taxon-name-part taxon-name-part-type="species">botrana</tp:taxon-name-part></tp:taxon-name></italic> Den.-Schiff.) and predators in the mating disruption-treated vineyards in Turkey integrated fruit protection in fruit crops.</article-title> <source>IOBC/WPRS Bulletin</source> <volume>28</volume>: <fpage>293</fpage>–<lpage>297</lpage>.</mixed-citation></ref><ref id="B44"><mixed-citation xmlns:xlink="http://www.w3.org/1999/xlink" xlink:type="simple">
          <person-group><name name-style="western"><surname>Frilli</surname><given-names>F</given-names></name></person-group> (<year>1965</year>) <article-title>Studi sugli Imenotteri Icneumonidi 1. <italic><tp:taxon-name><tp:taxon-name-part taxon-name-part-type="genus">Devorgilla</tp:taxon-name-part> <tp:taxon-name-part taxon-name-part-type="species">canescens</tp:taxon-name-part></tp:taxon-name></italic> (Grav.).</article-title> <source>Entomologica</source> <volume>1</volume>: <fpage>119</fpage>–<lpage>208</lpage>.</mixed-citation></ref><ref id="B151"><mixed-citation xmlns:xlink="http://www.w3.org/1999/xlink" xlink:type="simple">
          <person-group><name name-style="western"><surname>Yu</surname><given-names>DSK</given-names></name><name name-style="western"><surname>Horstmann</surname><given-names>K</given-names></name></person-group> (<year>1997</year>) <source>A Catalogue of the World <tp:taxon-name><tp:taxon-name-part taxon-name-part-type="family">Ichneumonidae</tp:taxon-name-part></tp:taxon-name> (<tp:taxon-name><tp:taxon-name-part taxon-name-part-type="order">Hymenoptera</tp:taxon-name-part></tp:taxon-name>).</source> <publisher-name>Memoirs of the American Entomological Institute 58</publisher-name>, <publisher-loc>parts 1+2</publisher-loc>, <size units="page">1558 pp</size>.</mixed-citation></ref></ref-list></tp:taxon-treatment>
